# Supplementary material for: Comparison of physiological markers, behavior monitoring, and clinical illness scoring as indicators of an inflammatory response in beef cattle
Source: PLoS One. 2024 Apr 25;19(4):e0302172. doi: 10.1371/journal.pone.0302172 (PMC11045060; doi:10.1371/journal.pone.0302172)
Supplement: S1 File — Clinical illness scoring criteria and sources. (XLSX) [file pone.0302172.s001.xlsx]

## Sheet: Data
Date:		Start time:		Coughs/3 hrs:
Animal ID	Nasal discharge	Dirty nostrils	Ocular discharge	Conjunctivitis	Excess saliva	Rapid breathing	Labored breathing	Drooping ears	Lowered head	Isolated from group	Behavioral depression/slow/listless	Low rumen fill

## Sheet: Definitions
Measure	Definition	Definition Source	Original scale	New scale
Nasal discharge	Mucus around nostrils	Love 2014	0 to 3	0 to 2	0=none outside nostrils	1=unilateral	2=bilateral
Dirty nostrils	Dirt/mud around nostrils	Not defined	0 to 1	0 to 1	0=mostly clean, food or specks of dirt present	1= layer of dirt and/or crusted mucus over more than half of muzzle
Ocular discharge	Mucus around eyes	Love 2014	0 to 3	0 to 2	0=none	1=unilateral	2=bilateral
Conjunctivitis	Red/inflamed eyes	Not defined		0 to 2	0=whites of eyes are white or off-white	1=unilateral redness or inflammation of eye	2=bilateral
Excess saliva	Saliva outside the mouth	Not defined		0 to 1	0=minimal saliva outside the mouth	1=At least one thread of saliva extends beyond the muzzle. This does not apply to animals dripping water after drinking.
Rapid breathing	Respiratory rate >60/min	Toaff-Rosenstein et al 2016	Breaths/10s x 6	Breaths/10s	Numeric
Labored breathing	Abnormal breathing potentially including open mouth, irregular breaths, outstretched neck	Toaff-Rosenstein et al 2017	0 to 1	0 to 1	0=normal posture, body relaxed, quiet breathing	1=head and neck outstretched &/or tense abdominal muscles during exhale &/or wheezing
Drooping ears	Abnormal ear position	Love 2014	0 to 3	0 to 2	0=both ears held horizontal or above, relative to head	1=ear held horozontal or below	2=both ears held horizontal or below
Lowered/tilted head	Standing with head down (not eating) or tilted	Love 2014	0 to 2	0 to 1	0=head held above should height and not tilted unless eating, drinking, sniffing, licking, or lying down	1= head at or below whoulder height &/or persistently tilted left or right in an animal that is not eating, drinking, sniffing, licking, or lying down
Isolated from group	Standing more than two body lengths from pen mates	Not defined		0 to 1	0=<2 body lengths from other animals	1=>2 body lengths away from pen mates
Behavioral depression/slow movement/listlessness	Ranges from alert to near death	Pillen 2016	0 to 4	No change	0=normal	1=slower than normal but active and attentive	2=lowered head, some weakness, perks up when approached	3=very weak, difficulty moving with group, only raises head with close approach	4=near death, non-responsive
Low rumen fill	Less rumen fill than normal	Thompson 2006	0 to 1	1 to 5 (AHDB Dairy Scale)	1=dip more than one hand deep in left flank	2=dip one hand width deep in left flank	3= slight dip in left flank	4 = no dip in left flank	5 = skin slightly bulging in left flank
Cough (Spontaneous)	Any animal in the pen coughs audibly	Not defined		Number/15 min/pen	Numeric
