# Supplementary material for: Comparison of physiological markers, behavior monitoring, and clinical illness scoring as indicators of an inflammatory response in beef cattle
Source: PLoS One. 2024 Apr 25;19(4):e0302172. doi: 10.1371/journal.pone.0302172 (PMC11045060; doi:10.1371/journal.pone.0302172)
Supplement: S2 File — Clinical illness score and temperature observations. (XLSX) [file pone.0302172.s002.xlsx]

## Sheet: Per Animal
Date	Observer	Pen	ID	Collar	Nasal disc.	Dirty nostrils	Ocular disc.	Conjunctivitis	Saliva	Breaths/10s	Labored breath	Ear droop	Low head	Isolated	Posture	Depression	Rumen Fill	Weaning Wt	Weaning EV
2022-10-10	MM	1	383K	Red Stripe	0	0	0	0	0	4	0	0	0	0	S	0	4	606	1.093
2022-10-10	MM	1	476K	Sky Blue	0	0	0	0	0	x	0	0	0	0	S	0	3	487	2.24
2022-10-10	MM	1	491K	Lime Stripe	0	0	0	0	0	x	0	0	0	0	S	0	3	486	2.396
2022-10-10	MM	1	634K	Mint	0	0	0	0	0	x	0	0	0	0	S	0	4	446	2.293
2022-10-10	MM	1	953K	Yellow	0	0	0	0	0	x	0	0	0	0	S	0	3	396	2.444
2022-10-10	MM	1	956K	Pink	0	0	0	0	0	5	0	0	0	0	S	0	4	526	4.185
2022-10-10	MM	2	414K	Red Stripe	0	0	0	0	0	9	0	0	0	0	S	0	4	526	1.328
2022-10-10	MM	2	474K	Orange	0	0	0	0	0	x	0	0	0	0	S	0	3	488	0.985
2022-10-10	MM	2	499K	Green	0	0	0	0	0	5	0	0	0	0	S	0	3	526	4.258
2022-10-10	MM	2	522K	Pink	0	0	0	0	0	6	0	0	0	0	S	0	4.5	446	2.392
2022-10-10	MM	2	905K	Yellow	0	0	0	0	0	x	0	0	0	0	S	0	4	394	2.254
2022-10-10	MM	2	957K	Yellow	0	0	0	0	0	x	0	0	0	0	S	0	4	604	2.422
2022-10-10	MM	3	277K	Lime Stripe	0	0	0	0	0	x	0	0	0	0	S	0	4	522	2.277
2022-10-10	MM	3	395K	Red Stripe	0	0	0	0	0	x	0	0	0	0	S	0	4	485	2.324
2022-10-10	MM	3	461K	White	0	0	0	0	X	x	0	0	0	0	S	0	4	397	5.01
2022-10-10	MM	3	463K	Mint	0	0	0	0	0	x	0	0	0	0	S	0	4	528	1.061
2022-10-10	MM	3	542K	Sky Blue	0	0	0	0	0	7	0	0	0	0	S	0	4.5	437	3.884
2022-10-10	MM	3	633K	Sky Blue	0	0	0	0	0	4	0	0	0	0	S	0	3	338	2.912
2022-10-10	MM	3	979K	Yellow	0	0	0	0	0	x	0	0	0	0	S	0	3	393	2.918
2022-10-10	MM	4	231K	Purple	0	0	0	0	0	x	0	0	0	0	S	0	3.5	542	4.578
2022-10-10	MM	4	276K	Yellow	0	0	0	0	0	x	0	0	0	0	S	0	4	435	2.416
2022-10-10	MM	4	547K	Orange	0	0	0	0	0	x	0	0	0	0	S	0	4	369	2.331
2022-10-10	MM	4	881K	Silver	0	0	0	0	0	7	0	0	0	0	S	0	4	592	2.695
2022-10-10	MM	4	896K	Royal Blue	0	0	0	0	0	4	0	0	0	0	S	0	4.5	340	0.775
2022-10-10	MM	4	901K	Pink	0	0	0	0	0	5	0	0	0	0	S	0	3	400	3.203
2022-10-10	MM	4	903K	Mint	0	0	0	0	0	x	0	0	0	0	S	0	4	502	3.803
2022-10-10	GC	5	243K	Red Stripe	0	0	0	0	0	5	0	0	0	0	S	0	3	532	1.168
2022-10-10	GC	5	442K	Sky Blue	2	1	0	0	0	6	0	0	0	0	S	0	3	450	3.62
2022-10-10	GC	5	478K	Orange	0	0	0	0	0	6	0	0	0	0	S	0	3	388	2.157
2022-10-10	GC	5	486K	Purple	2	1	1	1	0	9	0	0	0	0	S	0	2	484	3.916
2022-10-10	GC	5	516K	Royal Blue	2	0	0	0	0	5	0	0	0	0	S	0	3	432	4.789
2022-10-10	GC	5	605K	Lime Stripe	2	0	1	0	1	8	0	0	0	0	S	0	5	344	2.275
2022-10-10	GC	5	932K	Green	0	0	0	0	0	5	0	0	0	0	S	0	3	402	3.075
2022-10-10	GC	6	462K	Purple	0	0	0	0	0	7	0	0	1	0	S	0	4	386	3.059
2022-10-10	GC	6	504K	Green	0	1	0	0	0	5	0	0	0	0	S	0	4	484	3.674
2022-10-10	GC	6	550K	Yellow	0	0	0	0	0	5	0	0	0	0	S	0	5	354	2.69
2022-10-10	GC	6	887K	Pink	1	0	0	0	0	5	0	0	0	1	S	0	4	518	3.373
2022-10-10	GC	6	938K	White	0	0	0	0	0	6	0	0	0	0	S	0	3	570	3.4
2022-10-10	GC	6	941K	Orange	0	0	0	0	0	6	0	0	0	0	S	0	5	491	1.129
2022-10-10	GC	6	943K	Sky Blue	0	0	0	0	0	4	0	0	0	0	S	0	4	453	2.817
2022-10-10	GC	7	264K	Silver	1	1	1	0	0	7	0	0	0	0	S	0	3	518	1.537
2022-10-10	GC	7	311K	Mint	0	0	0	0	0	5	0	0	0	0	S	0	4	491	1.137
2022-10-10	GC	7	344K	White	0	0	0	0	0	6	0	0	0	0	S	0	4	454	2.304
2022-10-10	GC	7	420K	Sky Blue	0	1	0	0	0	5	0	0	0	0	S	0	5	357	3.297
2022-10-10	GC	7	483K	Purple	0	0	1	1	0	6	0	0	0	0	S	0	5	386	2.658
2022-10-10	GC	7	564K	Royal Blue	0	0	0	0	0	4	0	0	0	0	S	0	3	481	3.848
2022-10-10	GC	7	919K	Green	0	1	0	0	0	5	0	0	0	1	S	0	5	431	3.412
2022-10-10	GC	8	245K	White	0	0	0	0	0	5	0	0	0	0	S	0	3	358	3.024
2022-10-10	GC	8	267K	Purple	0	1	0	0	0	6	0	0	0	0	S	0	3	568	0.888
2022-10-10	GC	8	347K	Lime Stripe	0	0	0	0	0	5	0	0	0	0	S	0	4	405	1.974
2022-10-10	GC	8	398K	Red Stripe	0	0	0	0	0	6	0	0	1	0	S	0	4	481	1.387
2022-10-10	GC	8	406K	Pink	1	1	0	0	0	7	0	0	0	1	S	0	3	493	3.101
2022-10-10	GC	8	517K	Purple	0	0	0	0	0	5	0	0	0	0	S	0	3	454	3.224
2022-10-10	GC	8	948K	Silver	0	1	0	0	0	4	0	0	0	0	S	0	2	516	4.012
2022-10-10	AJ	9	279K	Silver	0	0	0	0	0	8	0	0	0	0	S	0	4	480	3.477
2022-10-10	AJ	9	512K	Lime Stripe	0	0	1	0	0	5	0	0	0	0	S	0	4	566	3.049
2022-10-10	AJ	9	552K	Pink	0	0	0	0	0	5	0	0	0	0	S	0	5	385	3.774
2022-10-10	AJ	9	934K	Royal Blue	0	0	0	0	0	5	0	0	0	0	S	0	5	493	3.275
2022-10-10	AJ	9	945K	Red Stripe	0	0	1	0	0	9	0	0	0	0	S	0	5	457	1.325
2022-10-10	AJ	10	246K	Orange	0	0	0	0	0	7	0	0	0	0	S	0	4	566	0.528
2022-10-10	AJ	10	529K	Green	1	0	0	0	0	6	0	0	0	0	S	0	5	493	3.338
2022-10-10	AJ	10	577K	Yellow	0	0	0	0	0	6	0	0	0	0	S	0	4	379	2.761
2022-10-10	AJ	10	622K	Silver	0	0	0	0	0	x	0	0	0	0	S	0	5	362	2.841
2022-10-10	AJ	10	937K	Pink	0	0	0	0	0	8	0	0	0	0	S	0	5	461	3.018
2022-10-10	AJ	11	265K	Royal Blue	0	0	0	0	0	5	0	0	0	0	S	0	5	514	3.969
2022-10-10	AJ	11	271K	Silver	0	0	0	0	0	6	0	0	0	0	S	0	4	463	2.066
2022-10-10	AJ	11	416K	Mint	0	0	0	0	0	7	0	0	0	0	S	0	5	564	1.278
2022-10-10	AJ	11	540K	Sky Blue	0	0	0	0	0	7	0	0	0	0	S	0	5	363	2.388
2022-10-10	AJ	11	893K	White	0	0	0	0	0	6	0	0	0	0	S	0	5	538	2.987
2022-10-10	AJ	11	897K	Red Stripe	0	0	0	0	0	5	0	0	0	0	S	0	5	413	2.646
2022-10-10	AJ	11	982K	Lime Stripe	0	0	0	0	0	6	0	0	0	0	S	0	5	429	2.795
2022-10-10	AJ	12	426K	Purple	0	0	0	0	0	5	0	0	0	0	S	0	5	560	2.939
2022-10-10	AJ	12	508K	white	0	0	0	0	0	4	0	0	0	0	S	0	5	514	3.679
2022-10-10	AJ	12	566K	Mint	0	0	0	0	0	5	0	0	0	0	S	0	5	463	2.457
2022-10-10	AJ	12	879K	Lime Stripe	0	0	0	0	0	8	0	0	0	0	S	0	5	429	2.123
2022-10-10	AJ	12	884K	Silver	0	0	0	0	0	6	0	0	0	0	S	0	5	415	0.737
2022-10-10	GC	13	314K	Lime Stripe	2	1	0	0	0	7	0	0	1	0	S	0	3	548	3.895
2022-10-10	GC	13	507K	Red Stripe	0	0	0	0	0	6	0	0	0	0	S	0	3	500	1.421
2022-10-10	GC	13	558K	Royal Blue	0	0	0	0	0	5	0	0	0	0	S	0	4	514	3.536
2022-10-10	GC	13	574K	white	2	1	0	0	0	5	0	0	0	0	S	0	3	366	1.48
2022-10-10	GC	13	962K	Orange	2	1	0	0	0	5	0	0	0	0	S	0	3	415	3.779
2022-10-10	AJ	14	397K	Royal Blue	0	0	0	0	0	8	0	0	0	0	S	0	5	510	2.073
2022-10-10	AJ	14	492K	Yellow	0	0	0	0	0	6	0	0	0	0	S	0	5	546	3.91
2022-10-10	AJ	14	506K	Orange	0	0	0	0	0	10	0	0	0	0	S	0	5	470	0.933
2022-10-10	AJ	14	655K	mint	0	0	0	0	0	6	0	0	0	0	S	0	4	418	4.386
2022-10-10	AJ	14	993K	Pink	0	0	0	0	0	6	0	0	0	0	S	0	5	367	2.322
2022-10-10	AJ	15	299K	Royal Blue	0	0	0	0	0	6	0	0	0	0	S	0	5	469	1.521
2022-10-10	AJ	15	391K	Sky Blue	0	0	0	0	0	5	0	0	0	0	S	0	5	546	2.918
2022-10-10	AJ	15	513K	Orange	0	0	0	0	0	8	0	0	0	0	S	0	4	542	3.196
2022-10-10	AJ	15	551K	Mint	0	0	0	0	0	8	0	0	0	0	S	0	5	419	1.131
2022-10-10	AJ	15	585K	Green	0	0	0	0	0	5	0	0	0	0	S	0	4	368	3.519
2022-10-10	MM	16	441K	Silver	0	0	0	0	0	x	0	0	0	0	S	0	4	485	1.034
2022-10-10	MM	16	640K	Green	0	0	0	0	0	5	0	0	0	0	S	0	3.5	447	3.024
2022-10-10	MM	16	921K	White	0	0	0	0	0	5	0	0	0	0	S	0	3	530	1.295
2022-10-10	MM	16	926K	Purple	0	0	0	0	0	4	0	0	0	0	S	0	4.5	467	3.545
2022-10-10	MM	16	935K	Royal Blue	0	0	0	0	0	x	0	0	0	0	S	0	4	371	3.098
2022-10-12	MM	1	383K	Red Stripe	0	0	0	0	0	7	0	0	0	0	S	0	3.5	606	1.093
2022-10-12	MM	1	476K	Sky Blue	0	0	1	x	0	6	0	0	0	0	S	0	3	487	2.24
2022-10-12	MM	1	491K	Lime Stripe	0	0	0	x	0	x	0	0	0	0	S	0	3	486	2.396
2022-10-12	MM	1	634K	Mint	0	0	2	x	0	6	0	0	0	0	S	0	2.5	446	2.293
2022-10-12	MM	1	953K	Yellow	0	0	2	x	0	8	0	0	0	0	S	0	3.5	396	2.444
2022-10-12	MM	1	956K	Pink	2	0	0	x	1	13	1	0	1	0	S	2	3	526	4.185
2022-10-12	MM	2	414K	Red Stripe	0	0	0	x	0	15	0	0	0	0	S	0	3	526	1.328
2022-10-12	MM	2	474K	Orange	0	0	0	0	0	8	0	0	1	0	S	0	3	488	0.985
2022-10-12	MM	2	499K	Green	1	0	0	2	0	10	0	0	0	0	S	0	3	526	4.258
2022-10-12	MM	2	522K	Pink	0	0	2	x	0	8	0	x	0	0	S	0	3	446	2.392
2022-10-12	MM	2	905K	Yellow	0	0	1	x	0	13	1	0	1	0	S	0	2.5	394	2.254
2022-10-12	MM	2	957K	Yellow	0	0	2	x	0	7	0	0	0	0	S	0	2.5	604	2.422
2022-10-12	MM	3	277K	Lime Stripe	2	0	0	x	0	12	0	0	0	0	S	0	4	522	2.277
2022-10-12	MM	3	395K	Red Stripe	0	0	2	x	0	8	0	0	0	0	S	0	3	485	2.324
2022-10-12	MM	3	461K	White	1	0	2	x	0	x	0	0	1	0	S	0	3	397	5.01
2022-10-12	MM	3	463K	Mint	0	0	2	x	0	7	0	0	0	0	S	0	3	528	1.061
2022-10-12	MM	3	542K	Sky Blue	2	0	2	x	0	x	0	0	1	0	S	0	2.5	437	3.884
2022-10-12	MM	3	633K	Sky Blue	0	0	2	x	0	11	1	0	1	1	L	0	3	338	2.912
2022-10-12	MM	3	979K	Yellow	0	0	0	2	0	x	0	0	0	0	S	0	3	393	2.918
2022-10-12	MM	4	231K	Purple	1	0	2	x	0	14	0	0	0	0	S	0	3	542	4.578
2022-10-12	MM	4	276K	Yellow	2	0	1	x	0	x	0	0	0	0	S	0	3	435	2.416
2022-10-12	MM	4	547K	Orange	0	0	0	x	0	x	0	0	0	0	S	0	3.5	369	2.331
2022-10-12	MM	4	881K	Silver	0	0	2	x	0	7	0	0	0	0	S	0	4.5	592	2.695
2022-10-12	MM	4	896K	Royal Blue	1	0	2	x	0	x	0	0	0	0	S	0	3	340	0.775
2022-10-12	MM	4	901K	Pink	2	0	1	x	0	12	0	0	0	0	S	0	3	400	3.203
2022-10-12	MM	4	903K	Mint	0	0	2	x	0	17	0	0	0	0	S	0	3	502	3.803
2022-10-12	GC	5	243K	Red Stripe	0	0	0	1	0	7	0	0	0	0	S	0	4	532	1.168
2022-10-12	GC	5	442K	Sky Blue	0	0	0	0	0	5	0	0	0	0	S	0	4	450	3.62
2022-10-12	GC	5	478K	Orange	x	x	x	x	x	7	0	0	0	0	S	0	5	388	2.157
2022-10-12	GC	5	486K	Purple	2	0	0	0	0	6	0	0	0	0	S	0	3	484	3.916
2022-10-12	GC	5	516K	Royal Blue	x	x	x	x	x	5	0	0	0	0	S	0	4	432	4.789
2022-10-12	GC	5	605K	Lime Stripe	0	0	0	0	0	8	0	0	0	0	S	0	5	344	2.275
2022-10-12	GC	5	932K	Green	1	1	0	0	0	6	0	0	0	0	S	0	4	402	3.075
2022-10-12	GC	6	462K	Purple	0	0	0	0	0	8	0	0	0	0	S	0	5	386	3.059
2022-10-12	GC	6	504K	Green	1	0	1	0	0	6	0	0	0	0	S	0	3	484	3.674
2022-10-12	GC	6	550K	Yellow	0	0	1	0	0	5	0	0	0	0	S	0	3	354	2.69
2022-10-12	GC	6	887K	Pink	0	0	0	0	0	7	0	0	0	0	S	0	5	518	3.373
2022-10-12	GC	6	938K	White	0	0	0	0	0	8	0	0	0	0	L	0	4	570	3.4
2022-10-12	GC	6	941K	Orange	0	0	1	1	0	7	0	0	0	0	s	0	4	491	1.129
2022-10-12	GC	6	943K	Sky Blue	0	0	0	0	0	5	0	0	0	0	s	0	3	453	2.817
2022-10-12	GC	7	264K	Silver	0	0	0	0	0	8	0	0	0	0	s	0	4	518	1.537
2022-10-12	GC	7	311K	Mint	0	0	1	0	0	8	0	0	0	0	s	0	x	491	1.137
2022-10-12	GC	7	344K	White	0	0	1	0	0	7	0	0	0	0	l	0	x	454	2.304
2022-10-12	GC	7	420K	Sky Blue	0	0	1	1	0	9	0	0	0	0	s	0	x	357	3.297
2022-10-12	GC	7	483K	Purple	0	0	0	0	0	5	0	0	0	0	s	0	x	386	2.658
2022-10-12	GC	7	564K	Royal Blue	0	0	0	0	0	5	0	0	0	0	s	0	x	481	3.848
2022-10-12	GC	7	919K	Green	0	0	0	0	0	5	0	0	0	0	l	0	x	431	3.412
2022-10-12	GC	8	245K	White	0	0	0	0	0	5	0	0	0	0	s	0	3	358	3.024
2022-10-12	GC	8	267K	Purple	0	0	0	0	0	6	0	0	0	0	s	0	4	568	0.888
2022-10-12	GC	8	347K	Lime Stripe	0	0	0	0	0	7	0	0	0	1	l	0	3	405	1.974
2022-10-12	GC	8	398K	Red Stripe	0	0	0	0	0	5	0	0	0	0	s	0	3	481	1.387
2022-10-12	GC	8	406K	Pink	0	0	0	0	0	7	0	0	0	0	s	0	4	493	3.101
2022-10-12	GC	8	517K	Purple	0	0	0	0	0	5	0	0	0	0	l	0	4	454	3.224
2022-10-12	GC	8	948K	Silver	0	0	0	0	0	5	0	0	0	0	s	0	4	516	4.012
2022-10-12	AJ	9	279K	Silver	0	0	0	0	0	8	0	0	0	0	s	0	3	480	3.477
2022-10-12	AJ	9	512K	Lime Stripe	0	0	2	1	0	6	0	0	0	0	s	0	4	566	3.049
2022-10-12	AJ	9	552K	Pink	0	0	0	0	0	7	0	0	1	0	s	0	3	385	3.774
2022-10-12	AJ	9	934K	Royal Blue	2	0	0	0	0	11	0	0	0	0	s	0	4	493	3.275
2022-10-12	AJ	9	945K	Red Stripe	0	1	1	0	0	8	0	0	0	0	s	0	4	457	1.325
2022-10-12	AJ	10	246K	Orange	0	1	0	0	0	6	0	0	0	0	s	0	4	566	0.528
2022-10-12	AJ	10	529K	Green	1	0	0	1	0	8	0	0	0	0	s	0	5	493	3.338
2022-10-12	AJ	10	577K	Yellow	1	0	0	0	0	6	0	0	0	0	s	0	4	379	2.761
2022-10-12	AJ	10	622K	Silver	2	0	0	0	0	10	0	0	0	0	s	0	3	362	2.841
2022-10-12	AJ	10	937K	Pink	2	0	0	0	0	7	0	0	0	0	s	0	5	461	3.018
2022-10-12	AJ	11	265K	Royal Blue	1	0	0	0	0	9	0	0	0	0	s	0	3	514	3.969
2022-10-12	AJ	11	271K	Silver	1	0	0	0	0	10	0	0	0	0	s	0	4	463	2.066
2022-10-12	AJ	11	416K	Mint	0	0	0	0	0	6	0	0	0	0	s	0	4	564	1.278
2022-10-12	AJ	11	540K	Sky Blue	0	0	0	0	0	6	0	0	0	0	s	0	5	363	2.388
2022-10-12	AJ	11	893K	White	0	1	0	0	0	10	0	0	0	0	s	0	5	538	2.987
2022-10-12	AJ	11	897K	Red Stripe	0	1	0	0	0	8	0	0	0	0	s	0	5	413	2.646
2022-10-12	AJ	11	982K	Lime Stripe	1	0	0	0	0	7	0	0	0	0	s	0	4	429	2.795
2022-10-12	AJ	12	426K	Purple	0	0	0	0	0	6	0	0	0	0	s	0	3	560	2.939
2022-10-12	AJ	12	508K	white	1	0	1	0	1	5	0	0	0	0	s	0	4	514	3.679
2022-10-12	AJ	12	566K	Mint	0	1	0	0	0	6	0	0	0	0	s	0	4	463	2.457
2022-10-12	AJ	12	879K	Lime Stripe	0	0	0	0	0	6	0	0	0	0	s	0	5	429	2.123
2022-10-12	AJ	12	884K	Silver	0	0	0	0	0	7	0	0	0	0	s	0	4	415	0.737
2022-10-12	DF	13	314K	Lime Stripe	0	1	0	0	0	5	0	0	0	0	s	0	3	548	3.895
2022-10-12	DF	13	507K	Red Stripe	0	0	0	0	0	6	0	0	0	0	s	0	4	500	1.421
2022-10-12	DF	13	558K	Royal Blue	0	0	0	0	0	6	0	0	0	0	s	0	3	514	3.536
2022-10-12	DF	13	574K	white	0	0	0	0	0	6	0	0	0	0	s	0	3	366	1.48
2022-10-12	DF	13	962K	Orange	0	0	0	0	0	7	0	0	0	0	s	0	3	415	3.779
2022-10-12	DF	14	397K	Royal Blue	0	1	0	0	0	7	0	0	0	0	s	0	3	510	2.073
2022-10-12	DF	14	492K	Yellow	0	0	0	0	0	6	0	0	0	0	s	0	4	546	3.91
2022-10-12	DF	14	506K	Orange	0	0	0	0	0	6	0	0	0	0	s	0	4	470	0.933
2022-10-12	DF	14	655K	mint	1	0	0	0	0	7	0	0	0	0	s	0	3	418	4.386
2022-10-12	DF	14	993K	Pink	0	1	0	0	0	6	0	0	0	0	s	0	3	367	2.322
2022-10-12	DF	15	299K	Royal Blue	0	0	0	0	0	6	0	0	0	0	s	0	4	469	1.521
2022-10-12	DF	15	391K	Sky Blue	0	0	0	0	0	5	0	0	0	0	s	0	2	546	2.918
2022-10-12	DF	15	513K	Orange	0	0	0	0	0	6	0	0	0	0	s	0	3	542	3.196
2022-10-12	DF	15	551K	Mint	0	0	0	0	0	7	0	0	0	0	s	0	4	419	1.131
2022-10-12	DF	15	585K	Green	0	0	0	0	0	6	0	0	0	0	s	0	3	368	3.519
2022-10-12	DF	16	441K	Silver	0	0	0	0	0	5	0	0	0	0	l	0	3	485	1.034
2022-10-12	DF	16	640K	Green	0	0	0	0	0	6	0	0	0	0	l	0	3	447	3.024
2022-10-12	DF	16	921K	White	0	0	0	0	0	6	0	0	0	0	s	0	3	530	1.295
2022-10-12	DF	16	926K	Purple	0	0	0	0	0	7	0	0	0	0	l	0	3	467	3.545
2022-10-12	DF	16	935K	Royal Blue	0	0	0	0	0	6	0	0	0	0	s	0	3	371	3.098
2022-10-13	MM	1	383K	Red Stripe	0	0	0	x	0	x	0	0	0	0	s	0	3.5	606	1.093
2022-10-13	MM	1	476K	Sky Blue	0	0	0	x	0	8	0	0	1	0	s	0	4.5	487	2.24
2022-10-13	MM	1	491K	Lime Stripe	1	0	0	x	0	x	0	0	0	0	s	0	3.5	486	2.396
2022-10-13	MM	1	634K	Mint	0	1	2	x	0	8	0	0	0	0	s	0	3.5	446	2.293
2022-10-13	MM	1	953K	Yellow	1	0	2	x	0	11	0	0	0	0	s	0	3	396	2.444
2022-10-13	MM	1	956K	Pink	0	0	0	x	0	12	0	0	0	0	s	0	4	526	4.185
2022-10-13	MM	2	414K	Red Stripe	1	0	1	x	0	11	0	0	0	0	s	0	3	526	1.328
2022-10-13	MM	2	474K	Orange	1	0	0	0	0	6	0	0	0	0	s	0	3	488	0.985
2022-10-13	MM	2	499K	Green	2	0	1	2	0	9	0	0	0	0	s	0	3	526	4.258
2022-10-13	MM	2	522K	Pink	2	0	2	x	0	11	0	0	0	0	s	0	3	446	2.392
2022-10-13	MM	2	905K	Yellow	0	0	0	x	0	7	0	0	0	0	s	0	3	394	2.254
2022-10-13	MM	2	957K	Yellow	1	0	0	x	0	6	0	0	0	0	s	0	3.5	604	2.422
2022-10-13	MM	3	277K	Lime Stripe	0	0	0	x	0	12	0	0	0	0	s	0	3	522	2.277
2022-10-13	MM	3	395K	Red Stripe	0	0	1	x	0	9	0	0	0	0	s	0	3.5	485	2.324
2022-10-13	MM	3	461K	White	1	0	0	x	0	x	0	0	0	0	s	0	3.5	397	5.01
2022-10-13	MM	3	463K	Mint	2	0	2	x	0	7	0	0	0	0	s	0	3	528	1.061
2022-10-13	MM	3	542K	Sky Blue	1	1	2	x	0	x	0	0	1	0	s	0	3	437	3.884
2022-10-13	MM	3	633K	Sky Blue	0	1	2	x	0	11	0	0	1	1	s	0	2.5	338	2.912
2022-10-13	MM	3	979K	Yellow	0	0	0	x	0	x	0	0	0	0	s	0	3	393	2.918
2022-10-13	MM	4	231K	Purple	2	0	2	x	0	x	0	0	0	0	s	0	3	542	4.578
2022-10-13	MM	4	276K	Yellow	2	0	1	x	0	8	0	0	0	0	s	0	3.5	435	2.416
2022-10-13	MM	4	547K	Orange	0	1	0	x	0	x	0	0	0	0	s	0	3.5	369	2.331
2022-10-13	MM	4	881K	Silver	2	0	2	x	0	9	0	0	0	0	s	0	3	592	2.695
2022-10-13	MM	4	896K	Royal Blue	1	0	0	x	0	12	0	0	0	0	s	0	3	340	0.775
2022-10-13	MM	4	901K	Pink	0	1	2	x	x	x	1	2	1	0	s	0	3	400	3.203
2022-10-13	MM	4	903K	Mint	1	0	1	x	0	x	0	0	0	0	s	0	2.5	502	3.803
2022-10-13	GC	5	243K	Red Stripe	0	1	0	0	0	12	0	0	0	0	s	0	4	532	1.168
2022-10-13	GC	5	442K	Sky Blue	0	0	0	0	0	6	0	0	0	0	s	0	4	450	3.62
2022-10-13	GC	5	478K	Orange	0	0	0	0	0	6	0	0	0	0	s	0	5	388	2.157
2022-10-13	GC	5	486K	Purple	0	0	0	0	0	7	0	0	0	0	s	0	3	484	3.916
2022-10-13	GC	5	516K	Royal Blue	0	0	0	0	0	11	0	0	0	0	s	0	5	432	4.789
2022-10-13	GC	5	605K	Lime Stripe	0	0	0	0	0	9	0	0	0	0	s	0	3	344	2.275
2022-10-13	GC	5	932K	Green	0	0	0	0	0	7	0	0	0	0	s	0	4	402	3.075
2022-10-13	GC	6	462K	Purple	0	0	0	0	0	12	0	0	0	0	s	0	4	386	3.059
2022-10-13	GC	6	504K	Green	0	0	0	0	0	11	0	0	0	0	s	0	4	484	3.674
2022-10-13	GC	6	550K	Yellow	0	1	0	0	0	10	0	0	0	0	s	0	5	354	2.69
2022-10-13	GC	6	887K	Pink	1	1	1	0	0	11	0	0	0	0	s	0	3	518	3.373
2022-10-13	GC	6	938K	White	0	0	0	0	0	7	0	0	0	0	s	0	4	570	3.4
2022-10-13	GC	6	941K	Orange	0	0	0	0	0	7	0	0	0	0	s	0	3	491	1.129
2022-10-13	GC	6	943K	Sky Blue	0	0	1	0	0	9	0	0	0	0	s	0	4	453	2.817
2022-10-13	GC	7	264K	Silver	0	1	0	0	0	7	0	0	0	0	s	0	3	518	1.537
2022-10-13	GC	7	311K	Mint	0	0	0	0	0	11	0	0	0	0	s	0	5	491	1.137
2022-10-13	GC	7	344K	White	0	0	0	0	0	9	0	0	0	0	s	0	4	454	2.304
2022-10-13	GC	7	420K	Sky Blue	0	0	0	0	0	9	0	0	0	0	s	0	4	357	3.297
2022-10-13	GC	7	483K	Purple	0	1	0	0	0	10	0	0	1	0	s	0	4	386	2.658
2022-10-13	GC	7	564K	Royal Blue	0	1	0	0	0	7	0	0	0	0	s	0	3	481	3.848
2022-10-13	GC	7	919K	Green	0	1	0	0	0	6	0	0	0	0	s	0	3	431	3.412
2022-10-13	GC	8	245K	White	0	0	0	0	0	7	0	0	0	1	s	0	4	358	3.024
2022-10-13	GC	8	267K	Purple	0	0	0	0	0	9	0	0	0	0	s	0	4	568	0.888
2022-10-13	GC	8	347K	Lime Stripe	1	0	0	0	0	9	0	0	0	0	s	0	5	405	1.974
2022-10-13	GC	8	398K	Red Stripe	0	0	0	0	0	6	0	0	0	0	s	0	4	481	1.387
2022-10-13	GC	8	406K	Pink	0	1	0	0	0	11	0	0	0	0	s	0	4	493	3.101
2022-10-13	GC	8	517K	Purple	2	1	0	0	0	10	0	0	0	0	s	0	4	454	3.224
2022-10-13	GC	8	948K	Silver	0	0	0	0	0	9	0	0	0	0	s	0	5	516	4.012
2022-10-13	AJ	9	279K	Silver	0	0	0	0	0	5	0	0	0	0	s	0	3	480	3.477
2022-10-13	AJ	9	512K	Lime Stripe	0	0	1	0	0	5	0	0	0	0	s	0	5	566	3.049
2022-10-13	AJ	9	552K	Pink	1	0	0	0	0	4	0	0	1	0	s	0	5	385	3.774
2022-10-13	AJ	9	934K	Royal Blue	0	0	0	0	0	5	0	0	0	0	s	0	4	493	3.275
2022-10-13	AJ	9	945K	Red Stripe	0	0	0	0	0	7	0	0	0	0	s	0	4	457	1.325
2022-10-13	AJ	10	246K	Orange	2	0	0	0	0	5	0	0	0	0	s	0	4	566	0.528
2022-10-13	AJ	10	529K	Green	2	0	0	1	0	10	0	0	0	0	s	0	5	493	3.338
2022-10-13	AJ	10	577K	Yellow	0	0	0	0	0	7	0	0	0	0	s	0	3	379	2.761
2022-10-13	AJ	10	622K	Silver	0	0	0	0	0	5	0	0	0	0	s	0	4	362	2.841
2022-10-13	AJ	10	937K	Pink	0	0	0	0	0	6	0	0	1	0	s	0	4	461	3.018
2022-10-13	AJ	11	265K	Royal Blue	1	0	0	0	0	10	0	0	0	1	s	0	4	514	3.969
2022-10-13	AJ	11	271K	Silver	0	0	0	0	0	8	0	0	0	0	s	0	3	463	2.066
2022-10-13	AJ	11	416K	Mint	0	0	0	0	0	6	0	0	0	0	s	0	4	564	1.278
2022-10-13	AJ	11	540K	Sky Blue	0	0	0	0	0	7	0	0	0	0	s	0	5	363	2.388
2022-10-13	AJ	11	893K	White	0	0	0	0	0	9	0	0	0	0	s	0	4	538	2.987
2022-10-13	AJ	11	897K	Red Stripe	0	0	0	0	0	10	0	0	0	0	s	0	5	413	2.646
2022-10-13	AJ	11	982K	Lime Stripe	1	1	0	0	0	7	0	0	0	0	s	0	4	429	2.795
2022-10-13	AJ	12	426K	Purple	2	0	0	1	0	7	0	0	0	0	s	0	5	560	2.939
2022-10-13	AJ	12	508K	white	1	0	0	0	0	6	0	0	0	0	s	0	4	514	3.679
2022-10-13	AJ	12	566K	Mint	0	0	0	0	0	7	0	0	0	0	s	0	4	463	2.457
2022-10-13	AJ	12	879K	Lime Stripe	0	0	0	0	0	6	0	0	0	0	s	0	5	429	2.123
2022-10-13	AJ	12	884K	Silver	1	0	0	0	0	8	0	0	0	1	s	0	3	415	0.737
2022-10-13	DF	13	314K	Lime Stripe	0	0	1	0	0	6	0	0	0	0	s	0	3	548	3.895
2022-10-13	DF	13	507K	Red Stripe	0	1	0	0	0	6	0	0	0	0	s	0	4	500	1.421
2022-10-13	DF	13	558K	Royal Blue	0	0	0	0	0	6	0	0	0	0	s	0	3	514	3.536
2022-10-13	DF	13	574K	white	0	0	0	0	0	7	0	0	0	0	s	0	3	366	1.48
2022-10-13	DF	13	962K	Orange	0	0	0	0	0	6	0	0	0	0	s	0	3	415	3.779
2022-10-13	DF	14	397K	Royal Blue	0	0	0	0	0	6	0	0	0	0	s	0	4	510	2.073
2022-10-13	DF	14	492K	Yellow	0	0	0	0	1	5	0	0	0	0	s	0	3	546	3.91
2022-10-13	DF	14	506K	Orange	0	0	0	0	0	x	0	0	0	0	s	0	4	470	0.933
2022-10-13	DF	14	655K	mint	0	0	0	0	0	x	0	0	0	0	s	0	3	418	4.386
2022-10-13	DF	14	993K	Pink	0	0	0	0	0	x	0	0	0	0	s	0	3	367	2.322
2022-10-13	DF	15	299K	Royal Blue	0	0	0	0	0	x	0	0	0	0	s	0	3	469	1.521
2022-10-13	DF	15	391K	Sky Blue	0	0	0	0	0	x	0	0	0	0	s	0	3	546	2.918
2022-10-13	DF	15	513K	Orange	0	0	0	0	0	x	0	0	0	0	s	0	3	542	3.196
2022-10-13	DF	15	551K	Mint	0	0	0	0	0	7	0	0	0	0	s	0	3	419	1.131
2022-10-13	DF	15	585K	Green	0	0	0	0	0	6	0	0	0	0	s	0	3	368	3.519
2022-10-13	DF	16	441K	Silver	0	0	0	0	0	6	0	0	0	0	s	0	4	485	1.034
2022-10-13	DF	16	640K	Green	2	0	0	0	0	6	0	0	0	0	s	0	3	447	3.024
2022-10-13	DF	16	921K	White	0	0	0	0	0	5	0	0	0	0	s	0	3	530	1.295
2022-10-13	DF	16	926K	Purple	0	1	1	0	0	8	0	0	0	0	s	0	4	467	3.545
2022-10-13	DF	16	935K	Royal Blue	1	1	0	0	0	x	0	0	0	0	s	0	3	371	3.098

## Sheet: Per Pen
Date	Pen	Start_time	Coughs_15_min	Temperature	Humidity	Weather	Observer
2022-10-10	1	09:08:00	2			Sunny	MM
2022-10-10	2	09:26:00	1			Sunny	MM
2022-10-10	3	09:42:00	0			Sunny	MM
2022-10-10	4	09:59:00	3			Sunny	MM
2022-10-10	5	09:03:00	12	68	72	Sunny	GC
2022-10-10	6	09:18:00	5			Sunny	GC
2022-10-10	7	09:35:00	2			Sunny	GC
2022-10-10	8	09:47:00	1			Sunny	GC
2022-10-10	9	09:10:00	0	68	71	Sunny	AJ
2022-10-10	10	09:28:00	0			Sunny	AJ
2022-10-10	11	09:46:00	0			Sunny	AJ
2022-10-10	12	10:03:00	1			Sunny	AJ
2022-10-10	13	10:03:00	0	76	58	Sunny	GC
2022-10-10	14	10:17:00	1	76	58	Sunny	AJ
2022-10-10	15	10:30:00	2			Sunny	AJ
2022-10-10	16	10:17:00	0			Sunny	MM
2022-10-12	1	09:00:00	0			Sunny	MM
2022-10-12	2	09:23:00	8			Sunny	MM
2022-10-12	3	09:43:00	5			Sunny	MM
2022-10-12	4	10:01:00	3			Sunny	MM
2022-10-12	5	09:00:00	3	73	83	Sunny	GC
2022-10-12	6	09:15:00	4			Sunny	GC
2022-10-12	7	09:32:00	2			Sunny	GC
2022-10-12	8	09:47:00	2			Sunny	GC
2022-10-12	9	09:02:00	3	73	83	Sunny	AJ
2022-10-12	10	09:19:00	9	74	81	Sunny	AJ
2022-10-12	11	09:40:00	2	75	77	Sunny	AJ
2022-10-12	12	10:01:00	1	77	74	Sunny	AJ
2022-10-12	13	09:34:00	6	75	77	Sunny	DF
2022-10-12	14	09:23:00	0			Sunny	DF
2022-10-12	15	09:02:00	4			Sunny	DF
2022-10-12	16	09:58:00	0		69	Sunny	DF
2022-10-13	1	09:55:00	12			Sunny	MM
2022-10-13	2	09:40:00	21			Sunny	MM
2022-10-13	3	09:22:00	4			Sunny	MM
2022-10-13	4	09:03:00	3			Sunny	MM
2022-10-13	5	09:02:00	12	66	41	Sunny	GC
2022-10-13	6	09:19:00	9			Sunny	GC
2022-10-13	7	09:37:00	10			Sunny	GC
2022-10-13	8	09:52:00	11	73	28	Sunny	GC
2022-10-13	9	09:02:00	12	66	40	Sunny	AJ
2022-10-13	10	09:22:00	5	68	38	Sunny	AJ
2022-10-13	11	09:45:00	11	70	33	Sunny	AJ
2022-10-13	12	10:06:00	20	71	31	Sunny	AJ
2022-10-13	13	10:04:00	5	71	37	Sunny	DF
2022-10-13	14	09:40:00	16	70	39	Sunny	DF
2022-10-13	15	09:24:00	0	69	41	Sunny	DF
2022-10-13	16	09:03:00	12	68	44	Sunny	DF
