# Supplementary material for: Comparison of physiological markers, behavior monitoring, and clinical illness scoring as indicators of an inflammatory response in beef cattle
Source: PLoS One. 2024 Apr 25;19(4):e0302172. doi: 10.1371/journal.pone.0302172 (PMC11045060; doi:10.1371/journal.pone.0302172)
Supplement: S3 File — Locomotor behavior data as downloaded from Iceqube pedometers. (XLSX) [file pone.0302172.s003.xlsx]

## Sheet: Sheet1
Animal ID	Date (GMT)	Start Time (GMT)	Start Hour	End Time	Steps	Motion Index	Lying Time	Lying Seconds	Standing Time	Standing Seconds	Transitions	Transitions Up	Transitions Down
231K	2022-10-14	00:00:00	12	00:15:00	20	67	0:00:00	0	0:15:00	900	0	0	0
243K	2022-10-14	00:00:00	12	00:15:00	4	15	0:00:00	0	0:15:00	900	0	0	0
245K	2022-10-14	00:00:00	12	00:15:00	11	45	0:00:00	0	0:15:00	900	0	0	0
246K	2022-10-14	00:00:00	12	00:15:00	10	31	0:03:34	214	0:11:26	686	1	0	1
265K	2022-10-14	00:00:00	12	00:15:00	17	56	0:00:00	0	0:15:00	900	0	0	0
267K	2022-10-14	00:00:00	12	00:15:00	11	43	0:00:00	0	0:15:00	900	0	0	0
279K	2022-10-14	00:00:00	12	00:15:00	0	29	0:15:00	900	0:00:00	0	0	0	0
299K	2022-10-14	00:00:00	12	00:15:00	12	50	0:06:12	372	0:08:48	528	2	1	1
311K	2022-10-14	00:00:00	12	00:15:00	51	169	0:00:00	0	0:15:00	900	0	0	0
314K	2022-10-14	00:00:00	12	00:15:00	13	50	0:00:00	0	0:15:00	900	0	0	0
344K	2022-10-14	00:00:00	12	00:15:00	0	3	0:15:00	900	0:00:00	0	0	0	0
383K	2022-10-14	00:00:00	12	00:15:00	49	199	0:00:00	0	0:15:00	900	0	0	0
391K	2022-10-14	00:00:00	12	00:15:00	18	70	0:00:00	0	0:15:00	900	0	0	0
395K	2022-10-14	00:00:00	12	00:15:00	28	91	0:00:00	0	0:15:00	900	0	0	0
397K	2022-10-14	00:00:00	12	00:15:00	0	0	0:15:00	900	0:00:00	0	0	0	0
406K	2022-10-14	00:00:00	12	00:15:00	12	45	0:00:00	0	0:15:00	900	0	0	0
414K	2022-10-14	00:00:00	12	00:15:00	14	57	0:00:00	0	0:15:00	900	0	0	0
416K	2022-10-14	00:00:00	12	00:15:00	6	37	0:00:00	0	0:15:00	900	0	0	0
420K	2022-10-14	00:00:00	12	00:15:00	14	42	0:10:03	603	0:04:57	297	1	0	1
426K	2022-10-14	00:00:00	12	00:15:00	21	89	0:00:00	0	0:15:00	900	0	0	0
441K	2022-10-14	00:00:00	12	00:15:00	12	47	0:00:00	0	0:15:00	900	0	0	0
461K	2022-10-14	00:00:00	12	00:15:00	0	0	0:15:00	900	0:00:00	0	0	0	0
462K	2022-10-14	00:00:00	12	00:15:00	13	38	0:00:00	0	0:15:00	900	0	0	0
463K	2022-10-14	00:00:00	12	00:15:00	10	52	0:00:00	0	0:15:00	900	0	0	0
474K	2022-10-14	00:00:00	12	00:15:00	14	57	0:00:00	0	0:15:00	900	0	0	0
476K	2022-10-14	00:00:00	12	00:15:00	13	51	0:00:00	0	0:15:00	900	0	0	0
478K	2022-10-14	00:00:00	12	00:15:00	12	42	0:10:04	604	0:04:56	296	2	1	1
491K	2022-10-14	00:00:00	12	00:15:00	13	78	0:04:32	272	0:10:28	628	1	1	0
492K	2022-10-14	00:00:00	12	00:15:00	1	6	0:14:01	841	0:00:59	59	1	0	1
499K	2022-10-14	00:00:00	12	00:15:00	13	68	0:00:00	0	0:15:00	900	0	0	0
504K	2022-10-14	00:00:00	12	00:15:00	35	127	0:00:00	0	0:15:00	900	0	0	0
506K	2022-10-14	00:00:00	12	00:15:00	32	87	0:00:00	0	0:15:00	900	0	0	0
507K	2022-10-14	00:00:00	12	00:15:00	49	189	0:00:00	0	0:15:00	900	0	0	0
508K	2022-10-14	00:00:00	12	00:15:00	106	515	0:00:00	0	0:15:00	900	0	0	0
512K	2022-10-14	00:00:00	12	00:15:00	6	29	0:11:31	691	0:03:29	209	2	1	1
513K	2022-10-14	00:00:00	12	00:15:00	15	66	0:00:00	0	0:15:00	900	0	0	0
516K	2022-10-14	00:00:00	12	00:15:00	19	99	0:00:00	0	0:15:00	900	0	0	0
517K	2022-10-14	00:00:00	12	00:15:00	0	1	0:15:00	900	0:00:00	0	0	0	0
522K	2022-10-14	00:00:00	12	00:15:00	15	62	0:00:00	0	0:15:00	900	0	0	0
529K	2022-10-14	00:00:00	12	00:15:00	9	50	0:00:00	0	0:15:00	900	0	0	0
540K	2022-10-14	00:00:00	12	00:15:00	9	39	0:00:00	0	0:15:00	900	0	0	0
547K	2022-10-14	00:00:00	12	00:15:00	8	40	0:00:00	0	0:15:00	900	0	0	0
550K	2022-10-14	00:00:00	12	00:15:00	24	85	0:00:00	0	0:15:00	900	0	0	0
551K	2022-10-14	00:00:00	12	00:15:00	20	73	0:00:00	0	0:15:00	900	0	0	0
552K	2022-10-14	00:00:00	12	00:15:00	55	187	0:02:26	146	0:12:34	754	1	1	0
558K	2022-10-14	00:00:00	12	00:15:00	25	108	0:10:52	652	0:04:08	248	1	1	0
564K	2022-10-14	00:00:00	12	00:15:00	35	126	0:07:53	473	0:07:07	427	1	1	0
566K	2022-10-14	00:00:00	12	00:15:00	12	57	0:00:00	0	0:15:00	900	0	0	0
574K	2022-10-14	00:00:00	12	00:15:00	18	72	0:00:00	0	0:15:00	900	0	0	0
577K	2022-10-14	00:00:00	12	00:15:00	10	44	0:00:00	0	0:15:00	900	0	0	0
585K	2022-10-14	00:00:00	12	00:15:00	13	56	0:04:47	287	0:10:13	613	1	1	0
605K	2022-10-14	00:00:00	12	00:15:00	26	125	0:00:00	0	0:15:00	900	0	0	0
622K	2022-10-14	00:00:00	12	00:15:00	44	159	0:00:00	0	0:15:00	900	0	0	0
633K	2022-10-14	00:00:00	12	00:15:00	27	105	0:01:50	110	0:13:10	790	1	0	1
634K	2022-10-14	00:00:00	12	00:15:00	11	35	0:12:55	775	0:02:05	125	1	1	0
655K	2022-10-14	00:00:00	12	00:15:00	5	17	0:00:00	0	0:15:00	900	0	0	0
879K	2022-10-14	00:00:00	12	00:15:00	37	145	0:00:00	0	0:15:00	900	0	0	0
881K	2022-10-14	00:00:00	12	00:15:00	17	65	0:00:00	0	0:15:00	900	0	0	0
884K	2022-10-14	00:00:00	12	00:15:00	13	48	0:00:00	0	0:15:00	900	0	0	0
896K	2022-10-14	00:00:00	12	00:15:00	16	92	0:06:50	410	0:08:10	490	1	0	1
897K	2022-10-14	00:00:00	12	00:15:00	12	38	0:00:00	0	0:15:00	900	0	0	0
901K	2022-10-14	00:00:00	12	00:15:00	5	26	0:06:29	389	0:08:31	511	1	0	1
905K	2022-10-14	00:00:00	12	00:15:00	45	143	0:00:00	0	0:15:00	900	0	0	0
919K	2022-10-14	00:00:00	12	00:15:00	9	31	0:00:00	0	0:15:00	900	0	0	0
921K	2022-10-14	00:00:00	12	00:15:00	10	49	0:05:03	303	0:09:57	597	1	1	0
926K	2022-10-14	00:00:00	12	00:15:00	46	154	0:00:12	12	0:14:48	888	1	0	1
932K	2022-10-14	00:00:00	12	00:15:00	0	21	0:15:00	900	0:00:00	0	0	0	0
934K	2022-10-14	00:00:00	12	00:15:00	16	58	0:00:00	0	0:15:00	900	0	0	0
935K	2022-10-14	00:00:00	12	00:15:00	0	5	0:15:00	900	0:00:00	0	0	0	0
937K	2022-10-14	00:00:00	12	00:15:00	31	95	0:00:00	0	0:15:00	900	0	0	0
938K	2022-10-14	00:00:00	12	00:15:00	15	51	0:00:00	0	0:15:00	900	0	0	0
945K	2022-10-14	00:00:00	12	00:15:00	32	118	0:00:00	0	0:15:00	900	0	0	0
948K	2022-10-14	00:00:00	12	00:15:00	0	0	0:15:00	900	0:00:00	0	0	0	0
956K	2022-10-14	00:00:00	12	00:15:00	37	146	0:00:00	0	0:15:00	900	0	0	0
962K	2022-10-14	00:00:00	12	00:15:00	18	76	0:00:00	0	0:15:00	900	0	0	0
979K	2022-10-14	00:00:00	12	00:15:00	46	167	0:00:00	0	0:15:00	900	0	0	0
982K	2022-10-14	00:00:00	12	00:15:00	23	94	0:00:00	0	0:15:00	900	0	0	0
993K	2022-10-14	00:00:00	12	00:15:00	8	38	0:00:00	0	0:15:00	900	0	0	0
941K	2022-10-14	00:00:00	12	00:15:00	20	53	00:00:00	0	00:15:00	900	0	0	0
231K	2022-10-14	00:15:00	12	00:30:00	15	59	0:00:00	0	0:15:00	900	0	0	0
243K	2022-10-14	00:15:00	12	00:30:00	10	27	0:00:00	0	0:15:00	900	0	0	0
245K	2022-10-14	00:15:00	12	00:30:00	15	49	0:00:00	0	0:15:00	900	0	0	0
246K	2022-10-14	00:15:00	12	00:30:00	31	111	0:03:12	192	0:11:48	708	1	1	0
265K	2022-10-14	00:15:00	12	00:30:00	35	143	0:00:00	0	0:15:00	900	0	0	0
267K	2022-10-14	00:15:00	12	00:30:00	7	33	0:00:00	0	0:15:00	900	0	0	0
279K	2022-10-14	00:15:00	12	00:30:00	10	44	0:03:19	199	0:11:41	701	1	1	0
299K	2022-10-14	00:15:00	12	00:30:00	3	13	0:00:00	0	0:15:00	900	0	0	0
311K	2022-10-14	00:15:00	12	00:30:00	14	49	0:00:00	0	0:15:00	900	0	0	0
314K	2022-10-14	00:15:00	12	00:30:00	7	37	0:00:00	0	0:15:00	900	0	0	0
344K	2022-10-14	00:15:00	12	00:30:00	24	81	0:10:47	647	0:04:13	253	1	1	0
383K	2022-10-14	00:15:00	12	00:30:00	3	13	0:10:32	632	0:04:28	268	1	0	1
391K	2022-10-14	00:15:00	12	00:30:00	7	25	0:00:00	0	0:15:00	900	0	0	0
395K	2022-10-14	00:15:00	12	00:30:00	8	23	0:00:00	0	0:15:00	900	0	0	0
397K	2022-10-14	00:15:00	12	00:30:00	3	28	0:09:49	589	0:05:11	311	1	1	0
406K	2022-10-14	00:15:00	12	00:30:00	18	65	0:05:36	336	0:09:24	564	1	0	1
414K	2022-10-14	00:15:00	12	00:30:00	11	48	0:00:00	0	0:15:00	900	0	0	0
416K	2022-10-14	00:15:00	12	00:30:00	15	54	0:00:00	0	0:15:00	900	0	0	0
420K	2022-10-14	00:15:00	12	00:30:00	0	0	0:15:00	900	0:00:00	0	0	0	0
426K	2022-10-14	00:15:00	12	00:30:00	13	52	0:00:00	0	0:15:00	900	0	0	0
441K	2022-10-14	00:15:00	12	00:30:00	10	38	0:00:00	0	0:15:00	900	0	0	0
461K	2022-10-14	00:15:00	12	00:30:00	0	0	0:15:00	900	0:00:00	0	0	0	0
462K	2022-10-14	00:15:00	12	00:30:00	13	61	0:00:00	0	0:15:00	900	0	0	0
463K	2022-10-14	00:15:00	12	00:30:00	19	68	0:00:00	0	0:15:00	900	0	0	0
474K	2022-10-14	00:15:00	12	00:30:00	26	108	0:00:00	0	0:15:00	900	0	0	0
476K	2022-10-14	00:15:00	12	00:30:00	13	57	0:00:00	0	0:15:00	900	0	0	0
478K	2022-10-14	00:15:00	12	00:30:00	7	27	0:08:10	490	0:06:50	410	1	0	1
491K	2022-10-14	00:15:00	12	00:30:00	2	14	0:13:54	834	0:01:06	66	1	0	1
492K	2022-10-14	00:15:00	12	00:30:00	6	23	0:05:50	350	0:09:10	550	1	1	0
499K	2022-10-14	00:15:00	12	00:30:00	31	102	0:00:00	0	0:15:00	900	0	0	0
504K	2022-10-14	00:15:00	12	00:30:00	16	48	0:00:00	0	0:15:00	900	0	0	0
506K	2022-10-14	00:15:00	12	00:30:00	1	7	0:00:00	0	0:15:00	900	0	0	0
507K	2022-10-14	00:15:00	12	00:30:00	34	126	0:00:00	0	0:15:00	900	0	0	0
508K	2022-10-14	00:15:00	12	00:30:00	34	209	0:00:00	0	0:15:00	900	0	0	0
512K	2022-10-14	00:15:00	12	00:30:00	0	0	0:15:00	900	0:00:00	0	0	0	0
513K	2022-10-14	00:15:00	12	00:30:00	14	49	0:00:00	0	0:15:00	900	0	0	0
516K	2022-10-14	00:15:00	12	00:30:00	18	77	0:00:00	0	0:15:00	900	0	0	0
517K	2022-10-14	00:15:00	12	00:30:00	0	2	0:15:00	900	0:00:00	0	0	0	0
522K	2022-10-14	00:15:00	12	00:30:00	18	58	0:00:00	0	0:15:00	900	0	0	0
529K	2022-10-14	00:15:00	12	00:30:00	10	30	0:00:00	0	0:15:00	900	0	0	0
540K	2022-10-14	00:15:00	12	00:30:00	12	51	0:00:00	0	0:15:00	900	0	0	0
547K	2022-10-14	00:15:00	12	00:30:00	4	16	0:10:26	626	0:04:34	274	1	0	1
550K	2022-10-14	00:15:00	12	00:30:00	16	61	0:00:00	0	0:15:00	900	0	0	0
551K	2022-10-14	00:15:00	12	00:30:00	46	191	0:00:00	0	0:15:00	900	0	0	0
552K	2022-10-14	00:15:00	12	00:30:00	12	52	0:00:00	0	0:15:00	900	0	0	0
558K	2022-10-14	00:15:00	12	00:30:00	26	133	0:00:00	0	0:15:00	900	0	0	0
564K	2022-10-14	00:15:00	12	00:30:00	55	181	0:00:00	0	0:15:00	900	0	0	0
566K	2022-10-14	00:15:00	12	00:30:00	4	17	0:00:00	0	0:15:00	900	0	0	0
574K	2022-10-14	00:15:00	12	00:30:00	15	58	0:00:00	0	0:15:00	900	0	0	0
577K	2022-10-14	00:15:00	12	00:30:00	12	52	0:00:00	0	0:15:00	900	0	0	0
585K	2022-10-14	00:15:00	12	00:30:00	29	78	0:00:00	0	0:15:00	900	0	0	0
605K	2022-10-14	00:15:00	12	00:30:00	23	98	0:00:00	0	0:15:00	900	0	0	0
622K	2022-10-14	00:15:00	12	00:30:00	11	42	0:00:00	0	0:15:00	900	0	0	0
633K	2022-10-14	00:15:00	12	00:30:00	0	0	0:15:00	900	0:00:00	0	0	0	0
634K	2022-10-14	00:15:00	12	00:30:00	13	42	0:07:02	422	0:07:58	478	2	1	1
655K	2022-10-14	00:15:00	12	00:30:00	1	7	0:00:00	0	0:15:00	900	0	0	0
879K	2022-10-14	00:15:00	12	00:30:00	18	81	0:00:00	0	0:15:00	900	0	0	0
881K	2022-10-14	00:15:00	12	00:30:00	18	78	0:00:00	0	0:15:00	900	0	0	0
884K	2022-10-14	00:15:00	12	00:30:00	13	40	0:00:00	0	0:15:00	900	0	0	0
896K	2022-10-14	00:15:00	12	00:30:00	0	0	0:15:00	900	0:00:00	0	0	0	0
897K	2022-10-14	00:15:00	12	00:30:00	18	66	0:00:00	0	0:15:00	900	0	0	0
901K	2022-10-14	00:15:00	12	00:30:00	0	0	0:15:00	900	0:00:00	0	0	0	0
905K	2022-10-14	00:15:00	12	00:30:00	8	25	0:06:40	400	0:08:20	500	1	0	1
919K	2022-10-14	00:15:00	12	00:30:00	14	60	0:00:00	0	0:15:00	900	0	0	0
921K	2022-10-14	00:15:00	12	00:30:00	22	111	0:00:00	0	0:15:00	900	0	0	0
926K	2022-10-14	00:15:00	12	00:30:00	0	1	0:15:00	900	0:00:00	0	0	0	0
932K	2022-10-14	00:15:00	12	00:30:00	0	57	0:15:00	900	0:00:00	0	0	0	0
934K	2022-10-14	00:15:00	12	00:30:00	23	89	0:00:00	0	0:15:00	900	0	0	0
935K	2022-10-14	00:15:00	12	00:30:00	8	33	0:07:44	464	0:07:16	436	1	1	0
937K	2022-10-14	00:15:00	12	00:30:00	9	30	0:00:00	0	0:15:00	900	0	0	0
938K	2022-10-14	00:15:00	12	00:30:00	16	52	0:00:00	0	0:15:00	900	0	0	0
945K	2022-10-14	00:15:00	12	00:30:00	11	32	0:00:00	0	0:15:00	900	0	0	0
948K	2022-10-14	00:15:00	12	00:30:00	21	66	0:02:39	159	0:12:21	741	1	1	0
956K	2022-10-14	00:15:00	12	00:30:00	29	127	0:00:00	0	0:15:00	900	0	0	0
962K	2022-10-14	00:15:00	12	00:30:00	25	89	0:00:00	0	0:15:00	900	0	0	0
979K	2022-10-14	00:15:00	12	00:30:00	35	133	0:00:00	0	0:15:00	900	0	0	0
982K	2022-10-14	00:15:00	12	00:30:00	15	59	0:00:00	0	0:15:00	900	0	0	0
993K	2022-10-14	00:15:00	12	00:30:00	6	21	0:00:00	0	0:15:00	900	0	0	0
941K	2022-10-14	00:15:00	12	00:30:00	24	68	00:00:00	0	00:15:00	900	0	0	0
231K	2022-10-14	00:30:00	12	00:45:00	35	148	0:00:00	0	0:15:00	900	0	0	0
243K	2022-10-14	00:30:00	12	00:45:00	46	216	0:00:00	0	0:15:00	900	0	0	0
245K	2022-10-14	00:30:00	12	00:45:00	12	48	0:00:00	0	0:15:00	900	0	0	0
246K	2022-10-14	00:30:00	12	00:45:00	7	23	0:10:56	656	0:04:04	244	1	0	1
265K	2022-10-14	00:30:00	12	00:45:00	37	158	0:00:00	0	0:15:00	900	0	0	0
267K	2022-10-14	00:30:00	12	00:45:00	14	52	0:00:00	0	0:15:00	900	0	0	0
279K	2022-10-14	00:30:00	12	00:45:00	17	60	0:00:00	0	0:15:00	900	0	0	0
299K	2022-10-14	00:30:00	12	00:45:00	95	404	0:00:00	0	0:15:00	900	0	0	0
311K	2022-10-14	00:30:00	12	00:45:00	26	95	0:02:50	170	0:12:10	730	1	0	1
314K	2022-10-14	00:30:00	12	00:45:00	11	38	0:06:17	377	0:08:43	523	1	0	1
344K	2022-10-14	00:30:00	12	00:45:00	125	812	0:00:00	0	0:15:00	900	0	0	0
383K	2022-10-14	00:30:00	12	00:45:00	0	0	0:15:00	900	0:00:00	0	0	0	0
391K	2022-10-14	00:30:00	12	00:45:00	26	78	0:00:00	0	0:15:00	900	0	0	0
395K	2022-10-14	00:30:00	12	00:45:00	37	123	0:00:14	14	0:14:46	886	1	0	1
397K	2022-10-14	00:30:00	12	00:45:00	8	25	0:08:49	529	0:06:11	371	1	0	1
406K	2022-10-14	00:30:00	12	00:45:00	0	1	0:15:00	900	0:00:00	0	0	0	0
414K	2022-10-14	00:30:00	12	00:45:00	6	22	0:00:00	0	0:15:00	900	0	0	0
416K	2022-10-14	00:30:00	12	00:45:00	16	65	0:00:00	0	0:15:00	900	0	0	0
420K	2022-10-14	00:30:00	12	00:45:00	5	49	0:05:36	336	0:09:24	564	2	1	1
426K	2022-10-14	00:30:00	12	00:45:00	27	86	0:02:02	122	0:12:58	778	1	0	1
441K	2022-10-14	00:30:00	12	00:45:00	31	104	0:00:00	0	0:15:00	900	0	0	0
461K	2022-10-14	00:30:00	12	00:45:00	0	0	0:15:00	900	0:00:00	0	0	0	0
462K	2022-10-14	00:30:00	12	00:45:00	26	90	0:06:56	416	0:08:04	484	1	0	1
463K	2022-10-14	00:30:00	12	00:45:00	38	128	0:00:00	0	0:15:00	900	0	0	0
474K	2022-10-14	00:30:00	12	00:45:00	53	216	0:02:12	132	0:12:48	768	1	0	1
476K	2022-10-14	00:30:00	12	00:45:00	25	93	0:01:48	108	0:13:12	792	1	0	1
478K	2022-10-14	00:30:00	12	00:45:00	0	3	0:15:00	900	0:00:00	0	0	0	0
491K	2022-10-14	00:30:00	12	00:45:00	0	0	0:15:00	900	0:00:00	0	0	0	0
492K	2022-10-14	00:30:00	12	00:45:00	33	136	0:00:00	0	0:15:00	900	0	0	0
499K	2022-10-14	00:30:00	12	00:45:00	9	25	0:00:00	0	0:15:00	900	0	0	0
504K	2022-10-14	00:30:00	12	00:45:00	6	21	0:00:00	0	0:15:00	900	0	0	0
506K	2022-10-14	00:30:00	12	00:45:00	4	18	0:00:00	0	0:15:00	900	0	0	0
507K	2022-10-14	00:30:00	12	00:45:00	8	28	0:00:00	0	0:15:00	900	0	0	0
508K	2022-10-14	00:30:00	12	00:45:00	16	67	0:00:00	0	0:15:00	900	0	0	0
512K	2022-10-14	00:30:00	12	00:45:00	4	21	0:08:52	532	0:06:08	368	2	1	1
513K	2022-10-14	00:30:00	12	00:45:00	14	63	0:00:21	21	0:14:39	879	2	1	1
516K	2022-10-14	00:30:00	12	00:45:00	26	138	0:04:49	289	0:10:11	611	1	0	1
517K	2022-10-14	00:30:00	12	00:45:00	11	66	0:04:50	290	0:10:10	610	1	1	0
522K	2022-10-14	00:30:00	12	00:45:00	11	46	0:00:00	0	0:15:00	900	0	0	0
529K	2022-10-14	00:30:00	12	00:45:00	12	61	0:00:00	0	0:15:00	900	0	0	0
540K	2022-10-14	00:30:00	12	00:45:00	10	62	0:01:04	64	0:13:56	836	2	1	1
547K	2022-10-14	00:30:00	12	00:45:00	2	9	0:05:53	353	0:09:07	547	1	1	0
550K	2022-10-14	00:30:00	12	00:45:00	44	222	0:02:12	132	0:12:48	768	1	0	1
551K	2022-10-14	00:30:00	12	00:45:00	13	52	0:00:00	0	0:15:00	900	0	0	0
552K	2022-10-14	00:30:00	12	00:45:00	6	30	0:00:00	0	0:15:00	900	0	0	0
558K	2022-10-14	00:30:00	12	00:45:00	59	190	0:00:00	0	0:15:00	900	0	0	0
564K	2022-10-14	00:30:00	12	00:45:00	7	26	0:00:00	0	0:15:00	900	0	0	0
566K	2022-10-14	00:30:00	12	00:45:00	4	22	0:00:00	0	0:15:00	900	0	0	0
574K	2022-10-14	00:30:00	12	00:45:00	16	57	0:00:00	0	0:15:00	900	0	0	0
577K	2022-10-14	00:30:00	12	00:45:00	9	42	0:00:00	0	0:15:00	900	0	0	0
585K	2022-10-14	00:30:00	12	00:45:00	14	49	0:10:34	634	0:04:26	266	1	0	1
605K	2022-10-14	00:30:00	12	00:45:00	36	124	0:00:00	0	0:15:00	900	0	0	0
622K	2022-10-14	00:30:00	12	00:45:00	20	66	0:03:34	214	0:11:26	686	1	0	1
633K	2022-10-14	00:30:00	12	00:45:00	0	1	0:15:00	900	0:00:00	0	0	0	0
634K	2022-10-14	00:30:00	12	00:45:00	16	49	0:00:00	0	0:15:00	900	0	0	0
655K	2022-10-14	00:30:00	12	00:45:00	7	32	0:00:00	0	0:15:00	900	0	0	0
879K	2022-10-14	00:30:00	12	00:45:00	0	9	0:00:00	0	0:15:00	900	0	0	0
881K	2022-10-14	00:30:00	12	00:45:00	13	51	0:05:06	306	0:09:54	594	3	1	2
884K	2022-10-14	00:30:00	12	00:45:00	29	108	0:00:00	0	0:15:00	900	0	0	0
896K	2022-10-14	00:30:00	12	00:45:00	0	0	0:15:00	900	0:00:00	0	0	0	0
897K	2022-10-14	00:30:00	12	00:45:00	17	65	0:00:00	0	0:15:00	900	0	0	0
901K	2022-10-14	00:30:00	12	00:45:00	9	40	0:07:09	429	0:07:51	471	2	1	1
905K	2022-10-14	00:30:00	12	00:45:00	0	0	0:15:00	900	0:00:00	0	0	0	0
919K	2022-10-14	00:30:00	12	00:45:00	39	139	0:00:00	0	0:15:00	900	0	0	0
921K	2022-10-14	00:30:00	12	00:45:00	34	138	0:00:00	0	0:15:00	900	0	0	0
926K	2022-10-14	00:30:00	12	00:45:00	0	1	0:15:00	900	0:00:00	0	0	0	0
932K	2022-10-14	00:30:00	12	00:45:00	0	0	0:15:00	900	0:00:00	0	0	0	0
934K	2022-10-14	00:30:00	12	00:45:00	31	105	0:00:00	0	0:15:00	900	0	0	0
935K	2022-10-14	00:30:00	12	00:45:00	30	107	0:00:00	0	0:15:00	900	0	0	0
937K	2022-10-14	00:30:00	12	00:45:00	3	17	0:00:00	0	0:15:00	900	0	0	0
938K	2022-10-14	00:30:00	12	00:45:00	17	53	0:09:11	551	0:05:49	349	1	0	1
945K	2022-10-14	00:30:00	12	00:45:00	27	88	0:04:15	255	0:10:45	645	1	0	1
948K	2022-10-14	00:30:00	12	00:45:00	3	11	0:00:00	0	0:15:00	900	0	0	0
956K	2022-10-14	00:30:00	12	00:45:00	29	125	0:01:09	69	0:13:51	831	1	0	1
962K	2022-10-14	00:30:00	12	00:45:00	10	37	0:01:46	106	0:13:14	794	3	1	2
979K	2022-10-14	00:30:00	12	00:45:00	17	77	0:02:10	130	0:12:50	770	1	0	1
982K	2022-10-14	00:30:00	12	00:45:00	24	81	0:01:47	107	0:13:13	793	1	0	1
993K	2022-10-14	00:30:00	12	00:45:00	20	53	0:05:44	344	0:09:16	556	1	0	1
941K	2022-10-14	00:30:00	12	00:45:00	22	69	00:02:50	170	00:12:10	730	1	0	1
231K	2022-10-14	00:45:00	12	01:00:00	28	130	0:00:00	0	0:15:00	900	0	0	0
243K	2022-10-14	00:45:00	12	01:00:00	29	116	0:02:04	124	0:12:56	776	1	0	1
245K	2022-10-14	00:45:00	12	01:00:00	40	136	0:00:00	0	0:15:00	900	0	0	0
246K	2022-10-14	00:45:00	12	01:00:00	0	0	0:15:00	900	0:00:00	0	0	0	0
265K	2022-10-14	00:45:00	12	01:00:00	3	11	0:11:27	687	0:03:33	213	1	0	1
267K	2022-10-14	00:45:00	12	01:00:00	46	168	0:00:00	0	0:15:00	900	0	0	0
279K	2022-10-14	00:45:00	12	01:00:00	28	98	0:00:00	0	0:15:00	900	0	0	0
299K	2022-10-14	00:45:00	12	01:00:00	19	53	0:00:00	0	0:15:00	900	0	0	0
311K	2022-10-14	00:45:00	12	01:00:00	0	1	0:15:00	900	0:00:00	0	0	0	0
314K	2022-10-14	00:45:00	12	01:00:00	0	0	0:15:00	900	0:00:00	0	0	0	0
344K	2022-10-14	00:45:00	12	01:00:00	53	255	0:00:20	20	0:14:40	880	2	1	1
383K	2022-10-14	00:45:00	12	01:00:00	0	2	0:15:00	900	0:00:00	0	0	0	0
391K	2022-10-14	00:45:00	12	01:00:00	9	34	0:00:00	0	0:15:00	900	0	0	0
395K	2022-10-14	00:45:00	12	01:00:00	0	11	0:15:00	900	0:00:00	0	0	0	0
397K	2022-10-14	00:45:00	12	01:00:00	0	0	0:15:00	900	0:00:00	0	0	0	0
406K	2022-10-14	00:45:00	12	01:00:00	0	2	0:15:00	900	0:00:00	0	0	0	0
414K	2022-10-14	00:45:00	12	01:00:00	41	159	0:00:00	0	0:15:00	900	0	0	0
416K	2022-10-14	00:45:00	12	01:00:00	19	59	0:13:05	785	0:01:55	115	1	0	1
420K	2022-10-14	00:45:00	12	01:00:00	0	0	0:15:00	900	0:00:00	0	0	0	0
426K	2022-10-14	00:45:00	12	01:00:00	2	16	0:13:08	788	0:01:52	112	1	1	0
441K	2022-10-14	00:45:00	12	01:00:00	24	85	0:06:14	374	0:08:46	526	3	1	2
461K	2022-10-14	00:45:00	12	01:00:00	0	0	0:15:00	900	0:00:00	0	0	0	0
462K	2022-10-14	00:45:00	12	01:00:00	0	2	0:15:00	900	0:00:00	0	0	0	0
463K	2022-10-14	00:45:00	12	01:00:00	15	49	0:12:00	720	0:03:00	180	1	0	1
474K	2022-10-14	00:45:00	12	01:00:00	0	0	0:15:00	900	0:00:00	0	0	0	0
476K	2022-10-14	00:45:00	12	01:00:00	0	1	0:15:00	900	0:00:00	0	0	0	0
478K	2022-10-14	00:45:00	12	01:00:00	0	3	0:15:00	900	0:00:00	0	0	0	0
491K	2022-10-14	00:45:00	12	01:00:00	0	1	0:15:00	900	0:00:00	0	0	0	0
492K	2022-10-14	00:45:00	12	01:00:00	13	49	0:00:00	0	0:15:00	900	0	0	0
499K	2022-10-14	00:45:00	12	01:00:00	8	23	0:00:00	0	0:15:00	900	0	0	0
504K	2022-10-14	00:45:00	12	01:00:00	3	14	0:00:00	0	0:15:00	900	0	0	0
506K	2022-10-14	00:45:00	12	01:00:00	32	141	0:00:00	0	0:15:00	900	0	0	0
507K	2022-10-14	00:45:00	12	01:00:00	10	34	0:09:53	593	0:05:07	307	1	0	1
508K	2022-10-14	00:45:00	12	01:00:00	6	29	0:00:00	0	0:15:00	900	0	0	0
512K	2022-10-14	00:45:00	12	01:00:00	0	0	0:15:00	900	0:00:00	0	0	0	0
513K	2022-10-14	00:45:00	12	01:00:00	11	33	0:00:00	0	0:15:00	900	0	0	0
516K	2022-10-14	00:45:00	12	01:00:00	0	0	0:15:00	900	0:00:00	0	0	0	0
517K	2022-10-14	00:45:00	12	01:00:00	14	48	0:05:39	339	0:09:21	561	1	0	1
522K	2022-10-14	00:45:00	12	01:00:00	6	26	0:09:11	551	0:05:49	349	1	0	1
529K	2022-10-14	00:45:00	12	01:00:00	10	24	0:13:41	821	0:01:19	79	1	0	1
540K	2022-10-14	00:45:00	12	01:00:00	2	10	0:09:39	579	0:05:21	321	1	0	1
547K	2022-10-14	00:45:00	12	01:00:00	2	19	0:08:44	524	0:06:16	376	3	1	2
550K	2022-10-14	00:45:00	12	01:00:00	0	1	0:15:00	900	0:00:00	0	0	0	0
551K	2022-10-14	00:45:00	12	01:00:00	26	80	0:00:22	22	0:14:38	878	1	0	1
552K	2022-10-14	00:45:00	12	01:00:00	21	68	0:00:00	0	0:15:00	900	0	0	0
558K	2022-10-14	00:45:00	12	01:00:00	9	27	0:08:03	483	0:06:57	417	1	0	1
564K	2022-10-14	00:45:00	12	01:00:00	35	125	0:01:31	91	0:13:29	809	1	0	1
566K	2022-10-14	00:45:00	12	01:00:00	17	58	0:02:58	178	0:12:02	722	1	0	1
574K	2022-10-14	00:45:00	12	01:00:00	6	23	0:13:09	789	0:01:51	111	1	0	1
577K	2022-10-14	00:45:00	12	01:00:00	24	106	0:00:00	0	0:15:00	900	0	0	0
585K	2022-10-14	00:45:00	12	01:00:00	0	0	0:15:00	900	0:00:00	0	0	0	0
605K	2022-10-14	00:45:00	12	01:00:00	6	29	0:00:00	0	0:15:00	900	0	0	0
622K	2022-10-14	00:45:00	12	01:00:00	0	0	0:15:00	900	0:00:00	0	0	0	0
633K	2022-10-14	00:45:00	12	01:00:00	0	2	0:15:00	900	0:00:00	0	0	0	0
634K	2022-10-14	00:45:00	12	01:00:00	16	45	0:00:00	0	0:15:00	900	0	0	0
655K	2022-10-14	00:45:00	12	01:00:00	16	66	0:06:38	398	0:08:22	502	1	0	1
879K	2022-10-14	00:45:00	12	01:00:00	35	149	0:00:00	0	0:15:00	900	0	0	0
881K	2022-10-14	00:45:00	12	01:00:00	0	0	0:15:00	900	0:00:00	0	0	0	0
884K	2022-10-14	00:45:00	12	01:00:00	14	71	0:00:00	0	0:15:00	900	0	0	0
896K	2022-10-14	00:45:00	12	01:00:00	15	62	0:05:48	348	0:09:12	552	1	1	0
897K	2022-10-14	00:45:00	12	01:00:00	20	70	0:08:04	484	0:06:56	416	1	0	1
901K	2022-10-14	00:45:00	12	01:00:00	0	0	0:15:00	900	0:00:00	0	0	0	0
905K	2022-10-14	00:45:00	12	01:00:00	0	0	0:15:00	900	0:00:00	0	0	0	0
919K	2022-10-14	00:45:00	12	01:00:00	39	145	0:00:00	0	0:15:00	900	0	0	0
921K	2022-10-14	00:45:00	12	01:00:00	19	73	0:00:00	0	0:15:00	900	0	0	0
926K	2022-10-14	00:45:00	12	01:00:00	0	3	0:15:00	900	0:00:00	0	0	0	0
932K	2022-10-14	00:45:00	12	01:00:00	0	1	0:15:00	900	0:00:00	0	0	0	0
934K	2022-10-14	00:45:00	12	01:00:00	28	105	0:00:00	0	0:15:00	900	0	0	0
935K	2022-10-14	00:45:00	12	01:00:00	9	32	0:12:37	757	0:02:23	143	1	0	1
937K	2022-10-14	00:45:00	12	01:00:00	12	44	0:08:45	525	0:06:15	375	2	1	1
938K	2022-10-14	00:45:00	12	01:00:00	0	1	0:15:00	900	0:00:00	0	0	0	0
945K	2022-10-14	00:45:00	12	01:00:00	0	0	0:15:00	900	0:00:00	0	0	0	0
948K	2022-10-14	00:45:00	12	01:00:00	16	48	0:00:00	0	0:15:00	900	0	0	0
956K	2022-10-14	00:45:00	12	01:00:00	0	0	0:15:00	900	0:00:00	0	0	0	0
962K	2022-10-14	00:45:00	12	01:00:00	0	2	0:11:39	699	0:03:21	201	1	1	0
979K	2022-10-14	00:45:00	12	01:00:00	0	4	0:15:00	900	0:00:00	0	0	0	0
982K	2022-10-14	00:45:00	12	01:00:00	0	0	0:15:00	900	0:00:00	0	0	0	0
993K	2022-10-14	00:45:00	12	01:00:00	3	37	0:12:04	724	0:02:56	176	2	1	1
941K	2022-10-14	00:45:00	12	01:00:00	0	0	00:15:00	900	00:00:00	0	0	0	0
231K	2022-10-15	00:00:00	12	00:15:00	9	27	0:00:00	0	0:15:00	900	0	0	0
243K	2022-10-15	00:00:00	12	00:15:00	56	225	0:00:00	0	0:15:00	900	0	0	0
245K	2022-10-15	00:00:00	12	00:15:00	11	35	0:00:00	0	0:15:00	900	0	0	0
246K	2022-10-15	00:00:00	12	00:15:00	14	53	0:00:00	0	0:15:00	900	0	0	0
265K	2022-10-15	00:00:00	12	00:15:00	28	103	0:00:00	0	0:15:00	900	0	0	0
267K	2022-10-15	00:00:00	12	00:15:00	0	0	0:15:00	900	0:00:00	0	0	0	0
279K	2022-10-15	00:00:00	12	00:15:00	19	68	0:00:00	0	0:15:00	900	0	0	0
299K	2022-10-15	00:00:00	12	00:15:00	42	128	0:00:00	0	0:15:00	900	0	0	0
311K	2022-10-15	00:00:00	12	00:15:00	41	140	0:00:00	0	0:15:00	900	0	0	0
314K	2022-10-15	00:00:00	12	00:15:00	28	90	0:00:56	56	0:14:04	844	1	0	1
344K	2022-10-15	00:00:00	12	00:15:00	12	43	0:00:00	0	0:15:00	900	0	0	0
383K	2022-10-15	00:00:00	12	00:15:00	46	154	0:00:00	0	0:15:00	900	0	0	0
391K	2022-10-15	00:00:00	12	00:15:00	13	57	0:03:04	184	0:11:56	716	1	1	0
395K	2022-10-15	00:00:00	12	00:15:00	14	42	0:00:00	0	0:15:00	900	0	0	0
397K	2022-10-15	00:00:00	12	00:15:00	8	25	0:00:00	0	0:15:00	900	0	0	0
406K	2022-10-15	00:00:00	12	00:15:00	14	54	0:00:00	0	0:15:00	900	0	0	0
414K	2022-10-15	00:00:00	12	00:15:00	18	66	0:00:00	0	0:15:00	900	0	0	0
416K	2022-10-15	00:00:00	12	00:15:00	13	48	0:00:00	0	0:15:00	900	0	0	0
420K	2022-10-15	00:00:00	12	00:15:00	13	64	0:00:00	0	0:15:00	900	0	0	0
426K	2022-10-15	00:00:00	12	00:15:00	5	29	0:00:00	0	0:15:00	900	0	0	0
441K	2022-10-15	00:00:00	12	00:15:00	10	26	0:00:00	0	0:15:00	900	0	0	0
461K	2022-10-15	00:00:00	12	00:15:00	0	0	0:15:00	900	0:00:00	0	0	0	0
462K	2022-10-15	00:00:00	12	00:15:00	23	80	0:00:00	0	0:15:00	900	0	0	0
463K	2022-10-15	00:00:00	12	00:15:00	10	34	0:00:00	0	0:15:00	900	0	0	0
474K	2022-10-15	00:00:00	12	00:15:00	12	63	0:08:22	502	0:06:38	398	2	1	1
476K	2022-10-15	00:00:00	12	00:15:00	39	162	0:00:00	0	0:15:00	900	0	0	0
478K	2022-10-15	00:00:00	12	00:15:00	30	125	0:00:00	0	0:15:00	900	0	0	0
491K	2022-10-15	00:00:00	12	00:15:00	8	41	0:10:27	627	0:04:33	273	1	1	0
492K	2022-10-15	00:00:00	12	00:15:00	10	33	0:00:00	0	0:15:00	900	0	0	0
499K	2022-10-15	00:00:00	12	00:15:00	17	73	0:00:00	0	0:15:00	900	0	0	0
504K	2022-10-15	00:00:00	12	00:15:00	14	69	0:00:00	0	0:15:00	900	0	0	0
506K	2022-10-15	00:00:00	12	00:15:00	7	39	0:00:00	0	0:15:00	900	0	0	0
507K	2022-10-15	00:00:00	12	00:15:00	36	121	0:07:10	430	0:07:50	470	1	1	0
508K	2022-10-15	00:00:00	12	00:15:00	18	81	0:00:00	0	0:15:00	900	0	0	0
512K	2022-10-15	00:00:00	12	00:15:00	0	4	0:15:00	900	0:00:00	0	0	0	0
513K	2022-10-15	00:00:00	12	00:15:00	26	106	0:00:00	0	0:15:00	900	0	0	0
516K	2022-10-15	00:00:00	12	00:15:00	43	166	0:00:00	0	0:15:00	900	0	0	0
517K	2022-10-15	00:00:00	12	00:15:00	11	37	0:09:26	566	0:05:34	334	1	0	1
522K	2022-10-15	00:00:00	12	00:15:00	30	85	0:00:00	0	0:15:00	900	0	0	0
529K	2022-10-15	00:00:00	12	00:15:00	19	68	0:00:00	0	0:15:00	900	0	0	0
540K	2022-10-15	00:00:00	12	00:15:00	11	54	0:05:57	357	0:09:03	543	1	0	1
547K	2022-10-15	00:00:00	12	00:15:00	7	27	0:00:00	0	0:15:00	900	0	0	0
550K	2022-10-15	00:00:00	12	00:15:00	22	82	0:00:00	0	0:15:00	900	0	0	0
551K	2022-10-15	00:00:00	12	00:15:00	6	20	0:13:40	820	0:01:20	80	1	1	0
552K	2022-10-15	00:00:00	12	00:15:00	28	106	0:00:00	0	0:15:00	900	0	0	0
558K	2022-10-15	00:00:00	12	00:15:00	30	146	0:00:00	0	0:15:00	900	0	0	0
564K	2022-10-15	00:00:00	12	00:15:00	0	0	0:15:00	900	0:00:00	0	0	0	0
566K	2022-10-15	00:00:00	12	00:15:00	16	64	0:00:00	0	0:15:00	900	0	0	0
574K	2022-10-15	00:00:00	12	00:15:00	22	76	0:00:00	0	0:15:00	900	0	0	0
577K	2022-10-15	00:00:00	12	00:15:00	17	90	0:00:00	0	0:15:00	900	0	0	0
585K	2022-10-15	00:00:00	12	00:15:00	12	42	0:00:00	0	0:15:00	900	0	0	0
605K	2022-10-15	00:00:00	12	00:15:00	34	138	0:00:00	0	0:15:00	900	0	0	0
622K	2022-10-15	00:00:00	12	00:15:00	23	67	0:00:00	0	0:15:00	900	0	0	0
633K	2022-10-15	00:00:00	12	00:15:00	3	14	0:09:03	543	0:05:57	357	1	0	1
634K	2022-10-15	00:00:00	12	00:15:00	17	49	0:00:00	0	0:15:00	900	0	0	0
655K	2022-10-15	00:00:00	12	00:15:00	14	61	0:00:00	0	0:15:00	900	0	0	0
879K	2022-10-15	00:00:00	12	00:15:00	27	119	0:00:00	0	0:15:00	900	0	0	0
881K	2022-10-15	00:00:00	12	00:15:00	15	42	0:08:27	507	0:06:33	393	1	1	0
884K	2022-10-15	00:00:00	12	00:15:00	23	89	0:00:00	0	0:15:00	900	0	0	0
896K	2022-10-15	00:00:00	12	00:15:00	44	163	0:00:00	0	0:15:00	900	0	0	0
897K	2022-10-15	00:00:00	12	00:15:00	15	103	0:02:08	128	0:12:52	772	1	1	0
901K	2022-10-15	00:00:00	12	00:15:00	41	133	0:00:00	0	0:15:00	900	0	0	0
905K	2022-10-15	00:00:00	12	00:15:00	7	20	0:13:16	796	0:01:44	104	1	1	0
919K	2022-10-15	00:00:00	12	00:15:00	19	76	0:00:00	0	0:15:00	900	0	0	0
921K	2022-10-15	00:00:00	12	00:15:00	8	35	0:00:00	0	0:15:00	900	0	0	0
926K	2022-10-15	00:00:00	12	00:15:00	17	78	0:00:00	0	0:15:00	900	0	0	0
932K	2022-10-15	00:00:00	12	00:15:00	0	260	0:15:00	900	0:00:00	0	0	0	0
934K	2022-10-15	00:00:00	12	00:15:00	27	98	0:00:00	0	0:15:00	900	0	0	0
935K	2022-10-15	00:00:00	12	00:15:00	9	42	0:00:00	0	0:15:00	900	0	0	0
937K	2022-10-15	00:00:00	12	00:15:00	7	27	0:00:00	0	0:15:00	900	0	0	0
938K	2022-10-15	00:00:00	12	00:15:00	17	77	0:00:00	0	0:15:00	900	0	0	0
945K	2022-10-15	00:00:00	12	00:15:00	55	196	0:00:00	0	0:15:00	900	0	0	0
948K	2022-10-15	00:00:00	12	00:15:00	25	67	0:00:00	0	0:15:00	900	0	0	0
956K	2022-10-15	00:00:00	12	00:15:00	46	176	0:00:00	0	0:15:00	900	0	0	0
962K	2022-10-15	00:00:00	12	00:15:00	8	48	0:00:00	0	0:15:00	900	0	0	0
979K	2022-10-15	00:00:00	12	00:15:00	38	132	0:00:00	0	0:15:00	900	0	0	0
982K	2022-10-15	00:00:00	12	00:15:00	53	215	0:03:07	187	0:11:53	713	1	1	0
993K	2022-10-15	00:00:00	12	00:15:00	39	199	0:00:00	0	0:15:00	900	0	0	0
941K	2022-10-15	00:00:00	12	00:15:00	40	138	00:00:00	0	00:15:00	900	0	0	0
231K	2022-10-15	00:15:00	12	00:30:00	10	37	0:09:26	566	0:05:34	334	1	0	1
243K	2022-10-15	00:15:00	12	00:30:00	9	35	0:00:00	0	0:15:00	900	0	0	0
245K	2022-10-15	00:15:00	12	00:30:00	43	140	0:00:00	0	0:15:00	900	0	0	0
246K	2022-10-15	00:15:00	12	00:30:00	4	18	0:00:00	0	0:15:00	900	0	0	0
265K	2022-10-15	00:15:00	12	00:30:00	17	73	0:00:00	0	0:15:00	900	0	0	0
267K	2022-10-15	00:15:00	12	00:30:00	17	63	0:02:19	139	0:12:41	761	1	1	0
279K	2022-10-15	00:15:00	12	00:30:00	16	51	0:00:00	0	0:15:00	900	0	0	0
299K	2022-10-15	00:15:00	12	00:30:00	41	119	0:00:00	0	0:15:00	900	0	0	0
311K	2022-10-15	00:15:00	12	00:30:00	49	147	0:00:00	0	0:15:00	900	0	0	0
314K	2022-10-15	00:15:00	12	00:30:00	0	0	0:15:00	900	0:00:00	0	0	0	0
344K	2022-10-15	00:15:00	12	00:30:00	60	310	0:00:00	0	0:15:00	900	0	0	0
383K	2022-10-15	00:15:00	12	00:30:00	51	197	0:00:00	0	0:15:00	900	0	0	0
391K	2022-10-15	00:15:00	12	00:30:00	23	93	0:00:00	0	0:15:00	900	0	0	0
395K	2022-10-15	00:15:00	12	00:30:00	21	71	0:02:01	121	0:12:59	779	1	0	1
397K	2022-10-15	00:15:00	12	00:30:00	14	59	0:00:00	0	0:15:00	900	0	0	0
406K	2022-10-15	00:15:00	12	00:30:00	23	92	0:00:00	0	0:15:00	900	0	0	0
414K	2022-10-15	00:15:00	12	00:30:00	11	43	0:00:00	0	0:15:00	900	0	0	0
416K	2022-10-15	00:15:00	12	00:30:00	13	38	0:08:49	529	0:06:11	371	1	0	1
420K	2022-10-15	00:15:00	12	00:30:00	10	53	0:10:08	608	0:04:52	292	1	0	1
426K	2022-10-15	00:15:00	12	00:30:00	8	42	0:00:00	0	0:15:00	900	0	0	0
441K	2022-10-15	00:15:00	12	00:30:00	14	65	0:00:00	0	0:15:00	900	0	0	0
461K	2022-10-15	00:15:00	12	00:30:00	0	0	0:15:00	900	0:00:00	0	0	0	0
462K	2022-10-15	00:15:00	12	00:30:00	40	142	0:00:00	0	0:15:00	900	0	0	0
463K	2022-10-15	00:15:00	12	00:30:00	2	18	0:00:00	0	0:15:00	900	0	0	0
474K	2022-10-15	00:15:00	12	00:30:00	16	80	0:00:00	0	0:15:00	900	0	0	0
476K	2022-10-15	00:15:00	12	00:30:00	28	107	0:03:28	208	0:11:32	692	1	0	1
478K	2022-10-15	00:15:00	12	00:30:00	12	51	0:10:42	642	0:04:18	258	1	0	1
491K	2022-10-15	00:15:00	12	00:30:00	14	66	0:02:19	139	0:12:41	761	1	0	1
492K	2022-10-15	00:15:00	12	00:30:00	23	86	0:00:00	0	0:15:00	900	0	0	0
499K	2022-10-15	00:15:00	12	00:30:00	54	184	0:00:00	0	0:15:00	900	0	0	0
504K	2022-10-15	00:15:00	12	00:30:00	15	53	0:00:00	0	0:15:00	900	0	0	0
506K	2022-10-15	00:15:00	12	00:30:00	47	222	0:00:00	0	0:15:00	900	0	0	0
507K	2022-10-15	00:15:00	12	00:30:00	9	38	0:00:00	0	0:15:00	900	0	0	0
508K	2022-10-15	00:15:00	12	00:30:00	43	180	0:00:00	0	0:15:00	900	0	0	0
512K	2022-10-15	00:15:00	12	00:30:00	27	117	0:00:02	2	0:14:58	898	1	1	0
513K	2022-10-15	00:15:00	12	00:30:00	14	51	0:00:00	0	0:15:00	900	0	0	0
516K	2022-10-15	00:15:00	12	00:30:00	14	62	0:00:00	0	0:15:00	900	0	0	0
517K	2022-10-15	00:15:00	12	00:30:00	0	0	0:15:00	900	0:00:00	0	0	0	0
522K	2022-10-15	00:15:00	12	00:30:00	3	22	0:13:20	800	0:01:40	100	1	0	1
529K	2022-10-15	00:15:00	12	00:30:00	6	31	0:00:00	0	0:15:00	900	0	0	0
540K	2022-10-15	00:15:00	12	00:30:00	0	4	0:15:00	900	0:00:00	0	0	0	0
547K	2022-10-15	00:15:00	12	00:30:00	8	42	0:00:00	0	0:15:00	900	0	0	0
550K	2022-10-15	00:15:00	12	00:30:00	38	169	0:00:00	0	0:15:00	900	0	0	0
551K	2022-10-15	00:15:00	12	00:30:00	47	200	0:00:00	0	0:15:00	900	0	0	0
552K	2022-10-15	00:15:00	12	00:30:00	15	58	0:00:00	0	0:15:00	900	0	0	0
558K	2022-10-15	00:15:00	12	00:30:00	22	108	0:00:00	0	0:15:00	900	0	0	0
564K	2022-10-15	00:15:00	12	00:30:00	21	69	0:02:52	172	0:12:08	728	1	1	0
566K	2022-10-15	00:15:00	12	00:30:00	61	238	0:00:00	0	0:15:00	900	0	0	0
574K	2022-10-15	00:15:00	12	00:30:00	20	86	0:00:00	0	0:15:00	900	0	0	0
577K	2022-10-15	00:15:00	12	00:30:00	9	49	0:00:00	0	0:15:00	900	0	0	0
585K	2022-10-15	00:15:00	12	00:30:00	23	118	0:00:00	0	0:15:00	900	0	0	0
605K	2022-10-15	00:15:00	12	00:30:00	23	104	0:00:00	0	0:15:00	900	0	0	0
622K	2022-10-15	00:15:00	12	00:30:00	6	18	0:00:00	0	0:15:00	900	0	0	0
633K	2022-10-15	00:15:00	12	00:30:00	4	16	0:06:36	396	0:08:24	504	1	1	0
634K	2022-10-15	00:15:00	12	00:30:00	17	68	0:00:00	0	0:15:00	900	0	0	0
655K	2022-10-15	00:15:00	12	00:30:00	61	229	0:00:00	0	0:15:00	900	0	0	0
879K	2022-10-15	00:15:00	12	00:30:00	21	74	0:00:00	0	0:15:00	900	0	0	0
881K	2022-10-15	00:15:00	12	00:30:00	9	28	0:00:00	0	0:15:00	900	0	0	0
884K	2022-10-15	00:15:00	12	00:30:00	39	157	0:00:00	0	0:15:00	900	0	0	0
896K	2022-10-15	00:15:00	12	00:30:00	47	176	0:00:00	0	0:15:00	900	0	0	0
897K	2022-10-15	00:15:00	12	00:30:00	11	42	0:00:00	0	0:15:00	900	0	0	0
901K	2022-10-15	00:15:00	12	00:30:00	9	31	0:00:00	0	0:15:00	900	0	0	0
905K	2022-10-15	00:15:00	12	00:30:00	22	68	0:00:00	0	0:15:00	900	0	0	0
919K	2022-10-15	00:15:00	12	00:30:00	21	84	0:03:37	217	0:11:23	683	1	0	1
921K	2022-10-15	00:15:00	12	00:30:00	12	60	0:00:00	0	0:15:00	900	0	0	0
926K	2022-10-15	00:15:00	12	00:30:00	18	73	0:00:00	0	0:15:00	900	0	0	0
932K	2022-10-15	00:15:00	12	00:30:00	0	44	0:15:00	900	0:00:00	0	0	0	0
934K	2022-10-15	00:15:00	12	00:30:00	27	110	0:00:00	0	0:15:00	900	0	0	0
935K	2022-10-15	00:15:00	12	00:30:00	19	59	0:00:00	0	0:15:00	900	0	0	0
937K	2022-10-15	00:15:00	12	00:30:00	10	54	0:00:00	0	0:15:00	900	0	0	0
938K	2022-10-15	00:15:00	12	00:30:00	8	26	0:00:00	0	0:15:00	900	0	0	0
945K	2022-10-15	00:15:00	12	00:30:00	9	46	0:00:00	0	0:15:00	900	0	0	0
948K	2022-10-15	00:15:00	12	00:30:00	4	17	0:00:00	0	0:15:00	900	0	0	0
956K	2022-10-15	00:15:00	12	00:30:00	10	43	0:10:44	644	0:04:16	256	1	0	1
962K	2022-10-15	00:15:00	12	00:30:00	8	35	0:00:00	0	0:15:00	900	0	0	0
979K	2022-10-15	00:15:00	12	00:30:00	20	77	0:00:00	0	0:15:00	900	0	0	0
982K	2022-10-15	00:15:00	12	00:30:00	27	109	0:00:00	0	0:15:00	900	0	0	0
993K	2022-10-15	00:15:00	12	00:30:00	19	115	0:00:00	0	0:15:00	900	0	0	0
941K	2022-10-15	00:15:00	12	00:30:00	14	58	00:00:00	0	00:15:00	900	0	0	0
231K	2022-10-15	00:30:00	12	00:45:00	6	37	0:08:08	488	0:06:52	412	1	1	0
243K	2022-10-15	00:30:00	12	00:45:00	19	84	0:00:00	0	0:15:00	900	0	0	0
245K	2022-10-15	00:30:00	12	00:45:00	62	189	0:02:22	142	0:12:38	758	1	0	1
246K	2022-10-15	00:30:00	12	00:45:00	25	84	0:02:38	158	0:12:22	742	1	0	1
265K	2022-10-15	00:30:00	12	00:45:00	4	23	0:00:00	0	0:15:00	900	0	0	0
267K	2022-10-15	00:30:00	12	00:45:00	12	44	0:00:00	0	0:15:00	900	0	0	0
279K	2022-10-15	00:30:00	12	00:45:00	10	38	0:00:00	0	0:15:00	900	0	0	0
299K	2022-10-15	00:30:00	12	00:45:00	59	254	0:00:00	0	0:15:00	900	0	0	0
311K	2022-10-15	00:30:00	12	00:45:00	19	62	0:06:12	372	0:08:48	528	1	0	1
314K	2022-10-15	00:30:00	12	00:45:00	0	1	0:15:00	900	0:00:00	0	0	0	0
344K	2022-10-15	00:30:00	12	00:45:00	23	71	0:07:42	462	0:07:18	438	1	0	1
383K	2022-10-15	00:30:00	12	00:45:00	12	52	0:08:47	527	0:06:13	373	1	0	1
391K	2022-10-15	00:30:00	12	00:45:00	9	34	0:00:00	0	0:15:00	900	0	0	0
395K	2022-10-15	00:30:00	12	00:45:00	0	0	0:15:00	900	0:00:00	0	0	0	0
397K	2022-10-15	00:30:00	12	00:45:00	3	11	0:00:00	0	0:15:00	900	0	0	0
406K	2022-10-15	00:30:00	12	00:45:00	13	59	0:00:00	0	0:15:00	900	0	0	0
414K	2022-10-15	00:30:00	12	00:45:00	15	71	0:00:00	0	0:15:00	900	0	0	0
416K	2022-10-15	00:30:00	12	00:45:00	0	1	0:15:00	900	0:00:00	0	0	0	0
420K	2022-10-15	00:30:00	12	00:45:00	0	0	0:15:00	900	0:00:00	0	0	0	0
426K	2022-10-15	00:30:00	12	00:45:00	56	210	0:00:00	0	0:15:00	900	0	0	0
441K	2022-10-15	00:30:00	12	00:45:00	10	41	0:00:00	0	0:15:00	900	0	0	0
461K	2022-10-15	00:30:00	12	00:45:00	0	0	0:15:00	900	0:00:00	0	0	0	0
462K	2022-10-15	00:30:00	12	00:45:00	112	529	0:00:00	0	0:15:00	900	0	0	0
463K	2022-10-15	00:30:00	12	00:45:00	29	101	0:00:00	0	0:15:00	900	0	0	0
474K	2022-10-15	00:30:00	12	00:45:00	48	283	0:00:00	0	0:15:00	900	0	0	0
476K	2022-10-15	00:30:00	12	00:45:00	0	0	0:15:00	900	0:00:00	0	0	0	0
478K	2022-10-15	00:30:00	12	00:45:00	0	2	0:15:00	900	0:00:00	0	0	0	0
491K	2022-10-15	00:30:00	12	00:45:00	0	0	0:15:00	900	0:00:00	0	0	0	0
492K	2022-10-15	00:30:00	12	00:45:00	30	108	0:00:00	0	0:15:00	900	0	0	0
499K	2022-10-15	00:30:00	12	00:45:00	32	114	0:00:00	0	0:15:00	900	0	0	0
504K	2022-10-15	00:30:00	12	00:45:00	74	379	0:00:00	0	0:15:00	900	0	0	0
506K	2022-10-15	00:30:00	12	00:45:00	58	289	0:00:00	0	0:15:00	900	0	0	0
507K	2022-10-15	00:30:00	12	00:45:00	14	61	0:00:00	0	0:15:00	900	0	0	0
508K	2022-10-15	00:30:00	12	00:45:00	46	202	0:00:00	0	0:15:00	900	0	0	0
512K	2022-10-15	00:30:00	12	00:45:00	3	16	0:09:33	573	0:05:27	327	1	0	1
513K	2022-10-15	00:30:00	12	00:45:00	9	37	0:00:00	0	0:15:00	900	0	0	0
516K	2022-10-15	00:30:00	12	00:45:00	19	85	0:08:02	482	0:06:58	418	1	0	1
517K	2022-10-15	00:30:00	12	00:45:00	9	33	0:11:32	692	0:03:28	208	1	1	0
522K	2022-10-15	00:30:00	12	00:45:00	0	5	0:15:00	900	0:00:00	0	0	0	0
529K	2022-10-15	00:30:00	12	00:45:00	4	19	0:00:00	0	0:15:00	900	0	0	0
540K	2022-10-15	00:30:00	12	00:45:00	0	1	0:15:00	900	0:00:00	0	0	0	0
547K	2022-10-15	00:30:00	12	00:45:00	9	48	0:00:00	0	0:15:00	900	0	0	0
550K	2022-10-15	00:30:00	12	00:45:00	69	356	0:00:00	0	0:15:00	900	0	0	0
551K	2022-10-15	00:30:00	12	00:45:00	54	223	0:00:00	0	0:15:00	900	0	0	0
552K	2022-10-15	00:30:00	12	00:45:00	13	75	0:00:00	0	0:15:00	900	0	0	0
558K	2022-10-15	00:30:00	12	00:45:00	21	127	0:00:25	25	0:14:35	875	2	1	1
564K	2022-10-15	00:30:00	12	00:45:00	12	49	0:00:00	0	0:15:00	900	0	0	0
566K	2022-10-15	00:30:00	12	00:45:00	26	98	0:00:00	0	0:15:00	900	0	0	0
574K	2022-10-15	00:30:00	12	00:45:00	19	91	0:00:00	0	0:15:00	900	0	0	0
577K	2022-10-15	00:30:00	12	00:45:00	27	97	0:00:00	0	0:15:00	900	0	0	0
585K	2022-10-15	00:30:00	12	00:45:00	2	21	0:00:00	0	0:15:00	900	0	0	0
605K	2022-10-15	00:30:00	12	00:45:00	22	86	0:00:00	0	0:15:00	900	0	0	0
622K	2022-10-15	00:30:00	12	00:45:00	26	81	0:00:00	0	0:15:00	900	0	0	0
633K	2022-10-15	00:30:00	12	00:45:00	4	24	0:00:00	0	0:15:00	900	0	0	0
634K	2022-10-15	00:30:00	12	00:45:00	22	70	0:00:00	0	0:15:00	900	0	0	0
655K	2022-10-15	00:30:00	12	00:45:00	44	212	0:00:00	0	0:15:00	900	0	0	0
879K	2022-10-15	00:30:00	12	00:45:00	6	34	0:00:00	0	0:15:00	900	0	0	0
881K	2022-10-15	00:30:00	12	00:45:00	12	42	0:00:00	0	0:15:00	900	0	0	0
884K	2022-10-15	00:30:00	12	00:45:00	28	104	0:00:00	0	0:15:00	900	0	0	0
896K	2022-10-15	00:30:00	12	00:45:00	16	56	0:00:00	0	0:15:00	900	0	0	0
897K	2022-10-15	00:30:00	12	00:45:00	19	81	0:00:00	0	0:15:00	900	0	0	0
901K	2022-10-15	00:30:00	12	00:45:00	22	62	0:00:00	0	0:15:00	900	0	0	0
905K	2022-10-15	00:30:00	12	00:45:00	15	59	0:00:00	0	0:15:00	900	0	0	0
919K	2022-10-15	00:30:00	12	00:45:00	0	0	0:15:00	900	0:00:00	0	0	0	0
921K	2022-10-15	00:30:00	12	00:45:00	9	43	0:00:00	0	0:15:00	900	0	0	0
926K	2022-10-15	00:30:00	12	00:45:00	37	107	0:00:15	15	0:14:45	885	1	0	1
932K	2022-10-15	00:30:00	12	00:45:00	0	37	0:15:00	900	0:00:00	0	0	0	0
934K	2022-10-15	00:30:00	12	00:45:00	41	158	0:00:00	0	0:15:00	900	0	0	0
935K	2022-10-15	00:30:00	12	00:45:00	16	64	0:00:00	0	0:15:00	900	0	0	0
937K	2022-10-15	00:30:00	12	00:45:00	25	71	0:00:00	0	0:15:00	900	0	0	0
938K	2022-10-15	00:30:00	12	00:45:00	15	57	0:03:45	225	0:11:15	675	1	0	1
945K	2022-10-15	00:30:00	12	00:45:00	42	134	0:01:19	79	0:13:41	821	1	0	1
948K	2022-10-15	00:30:00	12	00:45:00	12	44	0:07:28	448	0:07:32	452	3	1	2
956K	2022-10-15	00:30:00	12	00:45:00	0	0	0:15:00	900	0:00:00	0	0	0	0
962K	2022-10-15	00:30:00	12	00:45:00	17	82	0:00:00	0	0:15:00	900	0	0	0
979K	2022-10-15	00:30:00	12	00:45:00	7	33	0:00:00	0	0:15:00	900	0	0	0
982K	2022-10-15	00:30:00	12	00:45:00	21	66	0:02:10	130	0:12:50	770	1	0	1
993K	2022-10-15	00:30:00	12	00:45:00	5	26	0:00:00	0	0:15:00	900	0	0	0
941K	2022-10-15	00:30:00	12	00:45:00	11	46	00:00:00	0	00:15:00	900	0	0	0
231K	2022-10-15	00:45:00	12	01:00:00	14	45	0:03:20	200	0:11:40	700	1	0	1
243K	2022-10-15	00:45:00	12	01:00:00	11	38	0:08:43	523	0:06:17	377	1	0	1
245K	2022-10-15	00:45:00	12	01:00:00	0	0	0:15:00	900	0:00:00	0	0	0	0
246K	2022-10-15	00:45:00	12	01:00:00	28	130	0:01:48	108	0:13:12	792	1	1	0
265K	2022-10-15	00:45:00	12	01:00:00	20	64	0:00:00	0	0:15:00	900	0	0	0
267K	2022-10-15	00:45:00	12	01:00:00	14	44	0:03:06	186	0:11:54	714	1	0	1
279K	2022-10-15	00:45:00	12	01:00:00	14	46	0:00:00	0	0:15:00	900	0	0	0
299K	2022-10-15	00:45:00	12	01:00:00	40	166	0:00:21	21	0:14:39	879	1	0	1
311K	2022-10-15	00:45:00	12	01:00:00	0	0	0:15:00	900	0:00:00	0	0	0	0
314K	2022-10-15	00:45:00	12	01:00:00	20	83	0:07:06	426	0:07:54	474	2	1	1
344K	2022-10-15	00:45:00	12	01:00:00	0	0	0:15:00	900	0:00:00	0	0	0	0
383K	2022-10-15	00:45:00	12	01:00:00	0	1	0:15:00	900	0:00:00	0	0	0	0
391K	2022-10-15	00:45:00	12	01:00:00	3	7	0:00:00	0	0:15:00	900	0	0	0
395K	2022-10-15	00:45:00	12	01:00:00	0	1	0:15:00	900	0:00:00	0	0	0	0
397K	2022-10-15	00:45:00	12	01:00:00	18	48	0:00:02	2	0:14:58	898	1	0	1
406K	2022-10-15	00:45:00	12	01:00:00	0	0	0:10:38	638	0:04:22	262	1	0	1
414K	2022-10-15	00:45:00	12	01:00:00	26	112	0:00:00	0	0:15:00	900	0	0	0
416K	2022-10-15	00:45:00	12	01:00:00	0	0	0:15:00	900	0:00:00	0	0	0	0
420K	2022-10-15	00:45:00	12	01:00:00	0	0	0:15:00	900	0:00:00	0	0	0	0
426K	2022-10-15	00:45:00	12	01:00:00	12	63	0:00:00	0	0:15:00	900	0	0	0
441K	2022-10-15	00:45:00	12	01:00:00	8	26	0:00:00	0	0:15:00	900	0	0	0
461K	2022-10-15	00:45:00	12	01:00:00	0	0	0:15:00	900	0:00:00	0	0	0	0
462K	2022-10-15	00:45:00	12	01:00:00	5	20	0:10:11	611	0:04:49	289	2	1	1
463K	2022-10-15	00:45:00	12	01:00:00	16	47	0:00:00	0	0:15:00	900	0	0	0
474K	2022-10-15	00:45:00	12	01:00:00	29	113	0:00:00	0	0:15:00	900	0	0	0
476K	2022-10-15	00:45:00	12	01:00:00	0	1	0:15:00	900	0:00:00	0	0	0	0
478K	2022-10-15	00:45:00	12	01:00:00	0	0	0:15:00	900	0:00:00	0	0	0	0
491K	2022-10-15	00:45:00	12	01:00:00	0	0	0:15:00	900	0:00:00	0	0	0	0
492K	2022-10-15	00:45:00	12	01:00:00	17	69	0:00:00	0	0:15:00	900	0	0	0
499K	2022-10-15	00:45:00	12	01:00:00	23	89	0:00:00	0	0:15:00	900	0	0	0
504K	2022-10-15	00:45:00	12	01:00:00	3	10	0:11:19	679	0:03:41	221	1	0	1
506K	2022-10-15	00:45:00	12	01:00:00	14	56	0:06:06	366	0:08:54	534	1	0	1
507K	2022-10-15	00:45:00	12	01:00:00	3	17	0:13:56	836	0:01:04	64	1	0	1
508K	2022-10-15	00:45:00	12	01:00:00	34	149	0:00:00	0	0:15:00	900	0	0	0
512K	2022-10-15	00:45:00	12	01:00:00	0	0	0:15:00	900	0:00:00	0	0	0	0
513K	2022-10-15	00:45:00	12	01:00:00	8	27	0:00:00	0	0:15:00	900	0	0	0
516K	2022-10-15	00:45:00	12	01:00:00	0	0	0:15:00	900	0:00:00	0	0	0	0
517K	2022-10-15	00:45:00	12	01:00:00	11	31	0:00:00	0	0:15:00	900	0	0	0
522K	2022-10-15	00:45:00	12	01:00:00	27	74	0:06:03	363	0:08:57	537	1	1	0
529K	2022-10-15	00:45:00	12	01:00:00	38	126	0:00:00	0	0:15:00	900	0	0	0
540K	2022-10-15	00:45:00	12	01:00:00	2	12	0:04:38	278	0:10:22	622	1	1	0
547K	2022-10-15	00:45:00	12	01:00:00	5	21	0:12:45	765	0:02:15	135	1	0	1
550K	2022-10-15	00:45:00	12	01:00:00	27	199	0:10:27	627	0:04:33	273	1	0	1
551K	2022-10-15	00:45:00	12	01:00:00	5	16	0:00:00	0	0:15:00	900	0	0	0
552K	2022-10-15	00:45:00	12	01:00:00	23	90	0:00:00	0	0:15:00	900	0	0	0
558K	2022-10-15	00:45:00	12	01:00:00	12	58	0:00:00	0	0:15:00	900	0	0	0
564K	2022-10-15	00:45:00	12	01:00:00	45	175	0:00:00	0	0:15:00	900	0	0	0
566K	2022-10-15	00:45:00	12	01:00:00	3	20	0:00:00	0	0:15:00	900	0	0	0
574K	2022-10-15	00:45:00	12	01:00:00	8	38	0:00:00	0	0:15:00	900	0	0	0
577K	2022-10-15	00:45:00	12	01:00:00	23	94	0:00:00	0	0:15:00	900	0	0	0
585K	2022-10-15	00:45:00	12	01:00:00	36	124	0:00:00	0	0:15:00	900	0	0	0
605K	2022-10-15	00:45:00	12	01:00:00	7	41	0:00:00	0	0:15:00	900	0	0	0
622K	2022-10-15	00:45:00	12	01:00:00	50	183	0:00:00	0	0:15:00	900	0	0	0
633K	2022-10-15	00:45:00	12	01:00:00	8	26	0:00:00	0	0:15:00	900	0	0	0
634K	2022-10-15	00:45:00	12	01:00:00	16	63	0:07:11	431	0:07:49	469	1	0	1
655K	2022-10-15	00:45:00	12	01:00:00	4	23	0:13:46	826	0:01:14	74	1	0	1
879K	2022-10-15	00:45:00	12	01:00:00	27	94	0:07:30	450	0:07:30	450	1	0	1
881K	2022-10-15	00:45:00	12	01:00:00	7	24	0:13:16	796	0:01:44	104	1	0	1
884K	2022-10-15	00:45:00	12	01:00:00	9	46	0:11:37	697	0:03:23	203	1	0	1
896K	2022-10-15	00:45:00	12	01:00:00	14	59	0:00:00	0	0:15:00	900	0	0	0
897K	2022-10-15	00:45:00	12	01:00:00	51	199	0:00:00	0	0:15:00	900	0	0	0
901K	2022-10-15	00:45:00	12	01:00:00	5	23	0:12:36	756	0:02:24	144	1	0	1
905K	2022-10-15	00:45:00	12	01:00:00	5	15	0:11:13	673	0:03:47	227	1	0	1
919K	2022-10-15	00:45:00	12	01:00:00	15	71	0:02:15	135	0:12:45	765	1	1	0
921K	2022-10-15	00:45:00	12	01:00:00	21	69	0:00:00	0	0:15:00	900	0	0	0
926K	2022-10-15	00:45:00	12	01:00:00	0	2	0:15:00	900	0:00:00	0	0	0	0
932K	2022-10-15	00:45:00	12	01:00:00	0	12	0:15:00	900	0:00:00	0	0	0	0
934K	2022-10-15	00:45:00	12	01:00:00	8	20	0:00:00	0	0:15:00	900	0	0	0
935K	2022-10-15	00:45:00	12	01:00:00	22	62	0:00:00	0	0:15:00	900	0	0	0
937K	2022-10-15	00:45:00	12	01:00:00	43	202	0:00:00	0	0:15:00	900	0	0	0
938K	2022-10-15	00:45:00	12	01:00:00	0	0	0:15:00	900	0:00:00	0	0	0	0
945K	2022-10-15	00:45:00	12	01:00:00	0	0	0:15:00	900	0:00:00	0	0	0	0
948K	2022-10-15	00:45:00	12	01:00:00	0	5	0:15:00	900	0:00:00	0	0	0	0
956K	2022-10-15	00:45:00	12	01:00:00	0	0	0:15:00	900	0:00:00	0	0	0	0
962K	2022-10-15	00:45:00	12	01:00:00	4	19	0:00:00	0	0:15:00	900	0	0	0
979K	2022-10-15	00:45:00	12	01:00:00	15	66	0:00:00	0	0:15:00	900	0	0	0
982K	2022-10-15	00:45:00	12	01:00:00	0	7	0:15:00	900	0:00:00	0	0	0	0
993K	2022-10-15	00:45:00	12	01:00:00	15	48	0:08:39	519	0:06:21	381	1	0	1
941K	2022-10-15	00:45:00	12	01:00:00	16	68	00:01:11	71	00:13:49	829	1	0	1
231K	2022-10-14	01:00:00	1	01:15:00	6	20	0:10:03	603	0:04:57	297	1	0	1
243K	2022-10-14	01:00:00	1	01:15:00	0	0	0:15:00	900	0:00:00	0	0	0	0
245K	2022-10-14	01:00:00	1	01:15:00	20	82	0:00:00	0	0:15:00	900	0	0	0
246K	2022-10-14	01:00:00	1	01:15:00	0	0	0:15:00	900	0:00:00	0	0	0	0
265K	2022-10-14	01:00:00	1	01:15:00	0	1	0:15:00	900	0:00:00	0	0	0	0
267K	2022-10-14	01:00:00	1	01:15:00	36	121	0:00:00	0	0:15:00	900	0	0	0
279K	2022-10-14	01:00:00	1	01:15:00	29	98	0:05:17	317	0:09:43	583	1	0	1
299K	2022-10-14	01:00:00	1	01:15:00	18	92	0:12:23	743	0:02:37	157	1	0	1
311K	2022-10-14	01:00:00	1	01:15:00	0	0	0:15:00	900	0:00:00	0	0	0	0
314K	2022-10-14	01:00:00	1	01:15:00	0	0	0:15:00	900	0:00:00	0	0	0	0
344K	2022-10-14	01:00:00	1	01:15:00	6	29	0:11:17	677	0:03:43	223	1	0	1
383K	2022-10-14	01:00:00	1	01:15:00	0	1	0:15:00	900	0:00:00	0	0	0	0
391K	2022-10-14	01:00:00	1	01:15:00	1	6	0:13:37	817	0:01:23	83	1	0	1
395K	2022-10-14	01:00:00	1	01:15:00	0	2	0:15:00	900	0:00:00	0	0	0	0
397K	2022-10-14	01:00:00	1	01:15:00	0	0	0:15:00	900	0:00:00	0	0	0	0
406K	2022-10-14	01:00:00	1	01:15:00	0	0	0:15:00	900	0:00:00	0	0	0	0
414K	2022-10-14	01:00:00	1	01:15:00	0	13	0:09:50	590	0:05:10	310	1	0	1
416K	2022-10-14	01:00:00	1	01:15:00	1	9	0:14:57	897	0:00:03	3	1	1	0
420K	2022-10-14	01:00:00	1	01:15:00	0	50	0:14:44	884	0:00:16	16	1	1	0
426K	2022-10-14	01:00:00	1	01:15:00	16	66	0:01:27	87	0:13:33	813	1	0	1
441K	2022-10-14	01:00:00	1	01:15:00	0	0	0:15:00	900	0:00:00	0	0	0	0
461K	2022-10-14	01:00:00	1	01:15:00	0	0	0:15:00	900	0:00:00	0	0	0	0
462K	2022-10-14	01:00:00	1	01:15:00	17	68	0:12:29	749	0:02:31	151	1	1	0
463K	2022-10-14	01:00:00	1	01:15:00	0	0	0:15:00	900	0:00:00	0	0	0	0
474K	2022-10-14	01:00:00	1	01:15:00	0	0	0:15:00	900	0:00:00	0	0	0	0
476K	2022-10-14	01:00:00	1	01:15:00	0	0	0:15:00	900	0:00:00	0	0	0	0
478K	2022-10-14	01:00:00	1	01:15:00	0	2	0:15:00	900	0:00:00	0	0	0	0
491K	2022-10-14	01:00:00	1	01:15:00	0	0	0:15:00	900	0:00:00	0	0	0	0
492K	2022-10-14	01:00:00	1	01:15:00	0	1	0:00:00	0	0:15:00	900	0	0	0
499K	2022-10-14	01:00:00	1	01:15:00	49	174	0:06:31	391	0:08:29	509	1	0	1
504K	2022-10-14	01:00:00	1	01:15:00	14	55	0:06:52	412	0:08:08	488	1	0	1
506K	2022-10-14	01:00:00	1	01:15:00	7	43	0:11:16	676	0:03:44	224	1	0	1
507K	2022-10-14	01:00:00	1	01:15:00	0	0	0:15:00	900	0:00:00	0	0	0	0
508K	2022-10-14	01:00:00	1	01:15:00	17	70	0:00:00	0	0:15:00	900	0	0	0
512K	2022-10-14	01:00:00	1	01:15:00	0	0	0:15:00	900	0:00:00	0	0	0	0
513K	2022-10-14	01:00:00	1	01:15:00	12	38	0:03:03	183	0:11:57	717	1	0	1
516K	2022-10-14	01:00:00	1	01:15:00	0	2	0:15:00	900	0:00:00	0	0	0	0
517K	2022-10-14	01:00:00	1	01:15:00	0	0	0:15:00	900	0:00:00	0	0	0	0
522K	2022-10-14	01:00:00	1	01:15:00	0	10	0:13:59	839	0:01:01	61	1	1	0
529K	2022-10-14	01:00:00	1	01:15:00	0	1	0:15:00	900	0:00:00	0	0	0	0
540K	2022-10-14	01:00:00	1	01:15:00	0	1	0:15:00	900	0:00:00	0	0	0	0
547K	2022-10-14	01:00:00	1	01:15:00	0	1	0:15:00	900	0:00:00	0	0	0	0
550K	2022-10-14	01:00:00	1	01:15:00	0	0	0:15:00	900	0:00:00	0	0	0	0
551K	2022-10-14	01:00:00	1	01:15:00	0	0	0:15:00	900	0:00:00	0	0	0	0
552K	2022-10-14	01:00:00	1	01:15:00	18	79	0:00:00	0	0:15:00	900	0	0	0
558K	2022-10-14	01:00:00	1	01:15:00	0	0	0:15:00	900	0:00:00	0	0	0	0
564K	2022-10-14	01:00:00	1	01:15:00	0	6	0:15:00	900	0:00:00	0	0	0	0
566K	2022-10-14	01:00:00	1	01:15:00	0	6	0:15:00	900	0:00:00	0	0	0	0
574K	2022-10-14	01:00:00	1	01:15:00	0	0	0:15:00	900	0:00:00	0	0	0	0
577K	2022-10-14	01:00:00	1	01:15:00	17	70	0:00:00	0	0:15:00	900	0	0	0
585K	2022-10-14	01:00:00	1	01:15:00	0	0	0:15:00	900	0:00:00	0	0	0	0
605K	2022-10-14	01:00:00	1	01:15:00	3	23	0:00:00	0	0:15:00	900	0	0	0
622K	2022-10-14	01:00:00	1	01:15:00	0	0	0:15:00	900	0:00:00	0	0	0	0
633K	2022-10-14	01:00:00	1	01:15:00	0	2	0:15:00	900	0:00:00	0	0	0	0
634K	2022-10-14	01:00:00	1	01:15:00	3	12	0:13:23	803	0:01:37	97	1	0	1
655K	2022-10-14	01:00:00	1	01:15:00	0	3	0:15:00	900	0:00:00	0	0	0	0
879K	2022-10-14	01:00:00	1	01:15:00	18	71	0:09:23	563	0:05:37	337	1	0	1
881K	2022-10-14	01:00:00	1	01:15:00	0	0	0:15:00	900	0:00:00	0	0	0	0
884K	2022-10-14	01:00:00	1	01:15:00	41	123	0:06:38	398	0:08:22	502	1	0	1
896K	2022-10-14	01:00:00	1	01:15:00	13	42	0:01:50	110	0:13:10	790	1	0	1
897K	2022-10-14	01:00:00	1	01:15:00	0	0	0:15:00	900	0:00:00	0	0	0	0
901K	2022-10-14	01:00:00	1	01:15:00	0	0	0:15:00	900	0:00:00	0	0	0	0
905K	2022-10-14	01:00:00	1	01:15:00	0	0	0:15:00	900	0:00:00	0	0	0	0
919K	2022-10-14	01:00:00	1	01:15:00	23	82	0:04:33	273	0:10:27	627	1	0	1
921K	2022-10-14	01:00:00	1	01:15:00	13	55	0:05:03	303	0:09:57	597	1	0	1
926K	2022-10-14	01:00:00	1	01:15:00	1	15	0:12:10	730	0:02:50	170	2	1	1
932K	2022-10-14	01:00:00	1	01:15:00	0	0	0:15:00	900	0:00:00	0	0	0	0
934K	2022-10-14	01:00:00	1	01:15:00	13	36	0:08:02	482	0:06:58	418	1	0	1
935K	2022-10-14	01:00:00	1	01:15:00	0	0	0:15:00	900	0:00:00	0	0	0	0
937K	2022-10-14	01:00:00	1	01:15:00	18	66	0:09:40	580	0:05:20	320	1	0	1
938K	2022-10-14	01:00:00	1	01:15:00	0	1	0:15:00	900	0:00:00	0	0	0	0
945K	2022-10-14	01:00:00	1	01:15:00	0	2	0:15:00	900	0:00:00	0	0	0	0
948K	2022-10-14	01:00:00	1	01:15:00	47	163	0:03:46	226	0:11:14	674	1	0	1
956K	2022-10-14	01:00:00	1	01:15:00	0	0	0:15:00	900	0:00:00	0	0	0	0
962K	2022-10-14	01:00:00	1	01:15:00	2	5	0:13:46	826	0:01:14	74	1	0	1
979K	2022-10-14	01:00:00	1	01:15:00	0	4	0:15:00	900	0:00:00	0	0	0	0
982K	2022-10-14	01:00:00	1	01:15:00	0	0	0:15:00	900	0:00:00	0	0	0	0
993K	2022-10-14	01:00:00	1	01:15:00	0	0	0:15:00	900	0:00:00	0	0	0	0
941K	2022-10-14	01:00:00	1	01:15:00	0	0	00:15:00	900	00:00:00	0	0	0	0
231K	2022-10-14	01:15:00	1	01:30:00	0	0	0:15:00	900	0:00:00	0	0	0	0
243K	2022-10-14	01:15:00	1	01:30:00	0	0	0:15:00	900	0:00:00	0	0	0	0
245K	2022-10-14	01:15:00	1	01:30:00	12	54	0:01:09	69	0:13:51	831	1	0	1
246K	2022-10-14	01:15:00	1	01:30:00	7	38	0:06:28	388	0:08:32	512	2	1	1
265K	2022-10-14	01:15:00	1	01:30:00	0	0	0:15:00	900	0:00:00	0	0	0	0
267K	2022-10-14	01:15:00	1	01:30:00	11	36	0:03:48	228	0:11:12	672	1	0	1
279K	2022-10-14	01:15:00	1	01:30:00	0	0	0:15:00	900	0:00:00	0	0	0	0
299K	2022-10-14	01:15:00	1	01:30:00	0	0	0:15:00	900	0:00:00	0	0	0	0
311K	2022-10-14	01:15:00	1	01:30:00	6	28	0:10:50	650	0:04:10	250	2	1	1
314K	2022-10-14	01:15:00	1	01:30:00	7	30	0:02:35	155	0:12:25	745	1	1	0
344K	2022-10-14	01:15:00	1	01:30:00	9	39	0:06:16	376	0:08:44	524	1	1	0
383K	2022-10-14	01:15:00	1	01:30:00	0	0	0:15:00	900	0:00:00	0	0	0	0
391K	2022-10-14	01:15:00	1	01:30:00	0	1	0:14:58	898	0:00:02	2	1	1	0
395K	2022-10-14	01:15:00	1	01:30:00	0	6	0:15:00	900	0:00:00	0	0	0	0
397K	2022-10-14	01:15:00	1	01:30:00	0	0	0:15:00	900	0:00:00	0	0	0	0
406K	2022-10-14	01:15:00	1	01:30:00	4	27	0:12:23	743	0:02:37	157	2	1	1
414K	2022-10-14	01:15:00	1	01:30:00	0	2	0:15:00	900	0:00:00	0	0	0	0
416K	2022-10-14	01:15:00	1	01:30:00	40	119	0:00:00	0	0:15:00	900	0	0	0
420K	2022-10-14	01:15:00	1	01:30:00	45	146	0:00:00	0	0:15:00	900	0	0	0
426K	2022-10-14	01:15:00	1	01:30:00	0	0	0:15:00	900	0:00:00	0	0	0	0
441K	2022-10-14	01:15:00	1	01:30:00	0	0	0:15:00	900	0:00:00	0	0	0	0
461K	2022-10-14	01:15:00	1	01:30:00	0	0	0:15:00	900	0:00:00	0	0	0	0
462K	2022-10-14	01:15:00	1	01:30:00	11	36	0:07:29	449	0:07:31	451	1	0	1
463K	2022-10-14	01:15:00	1	01:30:00	17	46	0:06:09	369	0:08:51	531	2	1	1
474K	2022-10-14	01:15:00	1	01:30:00	0	0	0:15:00	900	0:00:00	0	0	0	0
476K	2022-10-14	01:15:00	1	01:30:00	0	11	0:15:00	900	0:00:00	0	0	0	0
478K	2022-10-14	01:15:00	1	01:30:00	1	15	0:07:52	472	0:07:08	428	2	1	1
491K	2022-10-14	01:15:00	1	01:30:00	0	0	0:15:00	900	0:00:00	0	0	0	0
492K	2022-10-14	01:15:00	1	01:30:00	19	83	0:00:00	0	0:15:00	900	0	0	0
499K	2022-10-14	01:15:00	1	01:30:00	0	0	0:15:00	900	0:00:00	0	0	0	0
504K	2022-10-14	01:15:00	1	01:30:00	0	8	0:10:02	602	0:04:58	298	1	1	0
506K	2022-10-14	01:15:00	1	01:30:00	0	1	0:15:00	900	0:00:00	0	0	0	0
507K	2022-10-14	01:15:00	1	01:30:00	0	1	0:15:00	900	0:00:00	0	0	0	0
508K	2022-10-14	01:15:00	1	01:30:00	16	72	0:01:45	105	0:13:15	795	2	1	1
512K	2022-10-14	01:15:00	1	01:30:00	0	0	0:15:00	900	0:00:00	0	0	0	0
513K	2022-10-14	01:15:00	1	01:30:00	2	23	0:07:55	475	0:07:05	425	3	2	1
516K	2022-10-14	01:15:00	1	01:30:00	8	43	0:07:50	470	0:07:10	430	2	1	1
517K	2022-10-14	01:15:00	1	01:30:00	0	0	0:15:00	900	0:00:00	0	0	0	0
522K	2022-10-14	01:15:00	1	01:30:00	4	19	0:09:24	564	0:05:36	336	1	0	1
529K	2022-10-14	01:15:00	1	01:30:00	0	1	0:15:00	900	0:00:00	0	0	0	0
540K	2022-10-14	01:15:00	1	01:30:00	0	9	0:15:00	900	0:00:00	0	0	0	0
547K	2022-10-14	01:15:00	1	01:30:00	0	5	0:15:00	900	0:00:00	0	0	0	0
550K	2022-10-14	01:15:00	1	01:30:00	5	45	0:09:16	556	0:05:44	344	2	1	1
551K	2022-10-14	01:15:00	1	01:30:00	0	3	0:15:00	900	0:00:00	0	0	0	0
552K	2022-10-14	01:15:00	1	01:30:00	18	63	0:09:09	549	0:05:51	351	1	0	1
558K	2022-10-14	01:15:00	1	01:30:00	0	0	0:15:00	900	0:00:00	0	0	0	0
564K	2022-10-14	01:15:00	1	01:30:00	0	2	0:15:00	900	0:00:00	0	0	0	0
566K	2022-10-14	01:15:00	1	01:30:00	0	3	0:15:00	900	0:00:00	0	0	0	0
574K	2022-10-14	01:15:00	1	01:30:00	0	0	0:15:00	900	0:00:00	0	0	0	0
577K	2022-10-14	01:15:00	1	01:30:00	1	11	0:11:54	714	0:03:06	186	1	0	1
585K	2022-10-14	01:15:00	1	01:30:00	0	0	0:15:00	900	0:00:00	0	0	0	0
605K	2022-10-14	01:15:00	1	01:30:00	17	62	0:06:52	412	0:08:08	488	1	0	1
622K	2022-10-14	01:15:00	1	01:30:00	0	0	0:15:00	900	0:00:00	0	0	0	0
633K	2022-10-14	01:15:00	1	01:30:00	0	2	0:15:00	900	0:00:00	0	0	0	0
634K	2022-10-14	01:15:00	1	01:30:00	0	0	0:15:00	900	0:00:00	0	0	0	0
655K	2022-10-14	01:15:00	1	01:30:00	0	1	0:15:00	900	0:00:00	0	0	0	0
879K	2022-10-14	01:15:00	1	01:30:00	0	0	0:15:00	900	0:00:00	0	0	0	0
881K	2022-10-14	01:15:00	1	01:30:00	10	40	0:10:38	638	0:04:22	262	2	1	1
884K	2022-10-14	01:15:00	1	01:30:00	4	24	0:09:48	588	0:05:12	312	2	1	1
896K	2022-10-14	01:15:00	1	01:30:00	0	0	0:15:00	900	0:00:00	0	0	0	0
897K	2022-10-14	01:15:00	1	01:30:00	0	0	0:15:00	900	0:00:00	0	0	0	0
901K	2022-10-14	01:15:00	1	01:30:00	0	2	0:15:00	900	0:00:00	0	0	0	0
905K	2022-10-14	01:15:00	1	01:30:00	0	0	0:15:00	900	0:00:00	0	0	0	0
919K	2022-10-14	01:15:00	1	01:30:00	20	105	0:04:37	277	0:10:23	623	2	1	1
921K	2022-10-14	01:15:00	1	01:30:00	0	0	0:15:00	900	0:00:00	0	0	0	0
926K	2022-10-14	01:15:00	1	01:30:00	0	0	0:15:00	900	0:00:00	0	0	0	0
932K	2022-10-14	01:15:00	1	01:30:00	0	5	0:15:00	900	0:00:00	0	0	0	0
934K	2022-10-14	01:15:00	1	01:30:00	0	0	0:15:00	900	0:00:00	0	0	0	0
935K	2022-10-14	01:15:00	1	01:30:00	21	96	0:06:52	412	0:08:08	488	2	1	1
937K	2022-10-14	01:15:00	1	01:30:00	4	26	0:06:21	381	0:08:39	519	2	1	1
938K	2022-10-14	01:15:00	1	01:30:00	10	44	0:00:26	26	0:14:34	874	1	1	0
945K	2022-10-14	01:15:00	1	01:30:00	0	1	0:15:00	900	0:00:00	0	0	0	0
948K	2022-10-14	01:15:00	1	01:30:00	2	13	0:11:07	667	0:03:53	233	1	1	0
956K	2022-10-14	01:15:00	1	01:30:00	0	0	0:15:00	900	0:00:00	0	0	0	0
962K	2022-10-14	01:15:00	1	01:30:00	0	0	0:15:00	900	0:00:00	0	0	0	0
979K	2022-10-14	01:15:00	1	01:30:00	0	0	0:15:00	900	0:00:00	0	0	0	0
982K	2022-10-14	01:15:00	1	01:30:00	0	4	0:13:39	819	0:01:21	81	1	1	0
993K	2022-10-14	01:15:00	1	01:30:00	0	0	0:15:00	900	0:00:00	0	0	0	0
941K	2022-10-14	01:15:00	1	01:30:00	16	100	00:02:05	125	00:12:55	775	1	1	0
231K	2022-10-14	01:30:00	1	01:45:00	0	1	0:15:00	900	0:00:00	0	0	0	0
243K	2022-10-14	01:30:00	1	01:45:00	0	1	0:15:00	900	0:00:00	0	0	0	0
245K	2022-10-14	01:30:00	1	01:45:00	0	0	0:15:00	900	0:00:00	0	0	0	0
246K	2022-10-14	01:30:00	1	01:45:00	0	0	0:15:00	900	0:00:00	0	0	0	0
265K	2022-10-14	01:30:00	1	01:45:00	0	3	0:15:00	900	0:00:00	0	0	0	0
267K	2022-10-14	01:30:00	1	01:45:00	0	0	0:15:00	900	0:00:00	0	0	0	0
279K	2022-10-14	01:30:00	1	01:45:00	10	52	0:10:19	619	0:04:41	281	2	1	1
299K	2022-10-14	01:30:00	1	01:45:00	7	40	0:05:15	315	0:09:45	585	3	2	1
311K	2022-10-14	01:30:00	1	01:45:00	0	6	0:15:00	900	0:00:00	0	0	0	0
314K	2022-10-14	01:30:00	1	01:45:00	31	100	0:07:33	453	0:07:27	447	1	0	1
344K	2022-10-14	01:30:00	1	01:45:00	39	154	0:03:01	181	0:11:59	719	1	0	1
383K	2022-10-14	01:30:00	1	01:45:00	0	1	0:15:00	900	0:00:00	0	0	0	0
391K	2022-10-14	01:30:00	1	01:45:00	5	35	0:04:55	295	0:10:05	605	1	0	1
395K	2022-10-14	01:30:00	1	01:45:00	0	3	0:15:00	900	0:00:00	0	0	0	0
397K	2022-10-14	01:30:00	1	01:45:00	0	0	0:15:00	900	0:00:00	0	0	0	0
406K	2022-10-14	01:30:00	1	01:45:00	0	1	0:15:00	900	0:00:00	0	0	0	0
414K	2022-10-14	01:30:00	1	01:45:00	0	2	0:15:00	900	0:00:00	0	0	0	0
416K	2022-10-14	01:30:00	1	01:45:00	3	17	0:11:26	686	0:03:34	214	1	0	1
420K	2022-10-14	01:30:00	1	01:45:00	5	16	0:13:25	805	0:01:35	95	1	0	1
426K	2022-10-14	01:30:00	1	01:45:00	0	0	0:15:00	900	0:00:00	0	0	0	0
441K	2022-10-14	01:30:00	1	01:45:00	0	0	0:15:00	900	0:00:00	0	0	0	0
461K	2022-10-14	01:30:00	1	01:45:00	0	0	0:15:00	900	0:00:00	0	0	0	0
462K	2022-10-14	01:30:00	1	01:45:00	0	0	0:15:00	900	0:00:00	0	0	0	0
463K	2022-10-14	01:30:00	1	01:45:00	0	0	0:15:00	900	0:00:00	0	0	0	0
474K	2022-10-14	01:30:00	1	01:45:00	1	13	0:12:34	754	0:02:26	146	2	1	1
476K	2022-10-14	01:30:00	1	01:45:00	0	24	0:15:00	900	0:00:00	0	0	0	0
478K	2022-10-14	01:30:00	1	01:45:00	0	0	0:15:00	900	0:00:00	0	0	0	0
491K	2022-10-14	01:30:00	1	01:45:00	7	24	0:04:20	260	0:10:40	640	1	1	0
492K	2022-10-14	01:30:00	1	01:45:00	0	0	0:00:00	0	0:15:00	900	0	0	0
499K	2022-10-14	01:30:00	1	01:45:00	0	0	0:15:00	900	0:00:00	0	0	0	0
504K	2022-10-14	01:30:00	1	01:45:00	6	25	0:13:19	799	0:01:41	101	1	0	1
506K	2022-10-14	01:30:00	1	01:45:00	6	38	0:00:09	9	0:14:51	891	1	1	0
507K	2022-10-14	01:30:00	1	01:45:00	0	0	0:15:00	900	0:00:00	0	0	0	0
508K	2022-10-14	01:30:00	1	01:45:00	1	4	0:14:44	884	0:00:16	16	1	0	1
512K	2022-10-14	01:30:00	1	01:45:00	0	0	0:15:00	900	0:00:00	0	0	0	0
513K	2022-10-14	01:30:00	1	01:45:00	0	8	0:04:27	267	0:10:33	633	1	0	1
516K	2022-10-14	01:30:00	1	01:45:00	0	0	0:15:00	900	0:00:00	0	0	0	0
517K	2022-10-14	01:30:00	1	01:45:00	0	1	0:15:00	900	0:00:00	0	0	0	0
522K	2022-10-14	01:30:00	1	01:45:00	0	0	0:15:00	900	0:00:00	0	0	0	0
529K	2022-10-14	01:30:00	1	01:45:00	0	1	0:15:00	900	0:00:00	0	0	0	0
540K	2022-10-14	01:30:00	1	01:45:00	11	47	0:04:34	274	0:10:26	626	2	1	1
547K	2022-10-14	01:30:00	1	01:45:00	2	10	0:09:14	554	0:05:46	346	2	1	1
550K	2022-10-14	01:30:00	1	01:45:00	1	29	0:05:57	357	0:09:03	543	1	1	0
551K	2022-10-14	01:30:00	1	01:45:00	8	37	0:10:09	609	0:04:51	291	2	1	1
552K	2022-10-14	01:30:00	1	01:45:00	0	0	0:15:00	900	0:00:00	0	0	0	0
558K	2022-10-14	01:30:00	1	01:45:00	0	0	0:15:00	900	0:00:00	0	0	0	0
564K	2022-10-14	01:30:00	1	01:45:00	8	89	0:10:47	647	0:04:13	253	2	1	1
566K	2022-10-14	01:30:00	1	01:45:00	0	1	0:15:00	900	0:00:00	0	0	0	0
574K	2022-10-14	01:30:00	1	01:45:00	0	0	0:15:00	900	0:00:00	0	0	0	0
577K	2022-10-14	01:30:00	1	01:45:00	0	1	0:15:00	900	0:00:00	0	0	0	0
585K	2022-10-14	01:30:00	1	01:45:00	0	0	0:15:00	900	0:00:00	0	0	0	0
605K	2022-10-14	01:30:00	1	01:45:00	0	1	0:15:00	900	0:00:00	0	0	0	0
622K	2022-10-14	01:30:00	1	01:45:00	0	0	0:15:00	900	0:00:00	0	0	0	0
633K	2022-10-14	01:30:00	1	01:45:00	4	22	0:00:37	37	0:14:23	863	1	1	0
634K	2022-10-14	01:30:00	1	01:45:00	0	1	0:15:00	900	0:00:00	0	0	0	0
655K	2022-10-14	01:30:00	1	01:45:00	0	2	0:15:00	900	0:00:00	0	0	0	0
879K	2022-10-14	01:30:00	1	01:45:00	0	0	0:15:00	900	0:00:00	0	0	0	0
881K	2022-10-14	01:30:00	1	01:45:00	0	0	0:15:00	900	0:00:00	0	0	0	0
884K	2022-10-14	01:30:00	1	01:45:00	0	1	0:15:00	900	0:00:00	0	0	0	0
896K	2022-10-14	01:30:00	1	01:45:00	0	0	0:15:00	900	0:00:00	0	0	0	0
897K	2022-10-14	01:30:00	1	01:45:00	0	0	0:15:00	900	0:00:00	0	0	0	0
901K	2022-10-14	01:30:00	1	01:45:00	0	1	0:15:00	900	0:00:00	0	0	0	0
905K	2022-10-14	01:30:00	1	01:45:00	0	0	0:15:00	900	0:00:00	0	0	0	0
919K	2022-10-14	01:30:00	1	01:45:00	0	0	0:15:00	900	0:00:00	0	0	0	0
921K	2022-10-14	01:30:00	1	01:45:00	0	0	0:15:00	900	0:00:00	0	0	0	0
926K	2022-10-14	01:30:00	1	01:45:00	0	0	0:15:00	900	0:00:00	0	0	0	0
932K	2022-10-14	01:30:00	1	01:45:00	0	0	0:15:00	900	0:00:00	0	0	0	0
934K	2022-10-14	01:30:00	1	01:45:00	0	0	0:15:00	900	0:00:00	0	0	0	0
935K	2022-10-14	01:30:00	1	01:45:00	0	0	0:15:00	900	0:00:00	0	0	0	0
937K	2022-10-14	01:30:00	1	01:45:00	0	0	0:15:00	900	0:00:00	0	0	0	0
938K	2022-10-14	01:30:00	1	01:45:00	3	15	0:12:25	745	0:02:35	155	1	0	1
945K	2022-10-14	01:30:00	1	01:45:00	2	15	0:14:33	873	0:00:27	27	2	1	1
948K	2022-10-14	01:30:00	1	01:45:00	5	17	0:06:21	381	0:08:39	519	1	0	1
956K	2022-10-14	01:30:00	1	01:45:00	4	34	0:10:11	611	0:04:49	289	1	1	0
962K	2022-10-14	01:30:00	1	01:45:00	0	0	0:15:00	900	0:00:00	0	0	0	0
979K	2022-10-14	01:30:00	1	01:45:00	0	1	0:15:00	900	0:00:00	0	0	0	0
982K	2022-10-14	01:30:00	1	01:45:00	13	43	0:02:03	123	0:12:57	777	1	0	1
993K	2022-10-14	01:30:00	1	01:45:00	0	0	0:15:00	900	0:00:00	0	0	0	0
941K	2022-10-14	01:30:00	1	01:45:00	6	18	00:10:01	601	00:04:59	299	1	0	1
231K	2022-10-14	01:45:00	1	02:00:00	0	0	0:15:00	900	0:00:00	0	0	0	0
243K	2022-10-14	01:45:00	1	02:00:00	0	0	0:15:00	900	0:00:00	0	0	0	0
245K	2022-10-14	01:45:00	1	02:00:00	0	0	0:15:00	900	0:00:00	0	0	0	0
246K	2022-10-14	01:45:00	1	02:00:00	0	1	0:15:00	900	0:00:00	0	0	0	0
265K	2022-10-14	01:45:00	1	02:00:00	0	0	0:15:00	900	0:00:00	0	0	0	0
267K	2022-10-14	01:45:00	1	02:00:00	0	0	0:15:00	900	0:00:00	0	0	0	0
279K	2022-10-14	01:45:00	1	02:00:00	0	0	0:15:00	900	0:00:00	0	0	0	0
299K	2022-10-14	01:45:00	1	02:00:00	4	28	0:06:48	408	0:08:12	492	1	0	1
311K	2022-10-14	01:45:00	1	02:00:00	10	28	0:06:04	364	0:08:56	536	1	1	0
314K	2022-10-14	01:45:00	1	02:00:00	0	0	0:15:00	900	0:00:00	0	0	0	0
344K	2022-10-14	01:45:00	1	02:00:00	0	0	0:15:00	900	0:00:00	0	0	0	0
383K	2022-10-14	01:45:00	1	02:00:00	0	1	0:15:00	900	0:00:00	0	0	0	0
391K	2022-10-14	01:45:00	1	02:00:00	0	0	0:15:00	900	0:00:00	0	0	0	0
395K	2022-10-14	01:45:00	1	02:00:00	0	3	0:14:14	854	0:00:46	46	1	1	0
397K	2022-10-14	01:45:00	1	02:00:00	0	0	0:15:00	900	0:00:00	0	0	0	0
406K	2022-10-14	01:45:00	1	02:00:00	0	0	0:15:00	900	0:00:00	0	0	0	0
414K	2022-10-14	01:45:00	1	02:00:00	0	1	0:15:00	900	0:00:00	0	0	0	0
416K	2022-10-14	01:45:00	1	02:00:00	0	0	0:15:00	900	0:00:00	0	0	0	0
420K	2022-10-14	01:45:00	1	02:00:00	0	0	0:15:00	900	0:00:00	0	0	0	0
426K	2022-10-14	01:45:00	1	02:00:00	0	0	0:15:00	900	0:00:00	0	0	0	0
441K	2022-10-14	01:45:00	1	02:00:00	0	0	0:15:00	900	0:00:00	0	0	0	0
461K	2022-10-14	01:45:00	1	02:00:00	0	0	0:15:00	900	0:00:00	0	0	0	0
462K	2022-10-14	01:45:00	1	02:00:00	0	1	0:15:00	900	0:00:00	0	0	0	0
463K	2022-10-14	01:45:00	1	02:00:00	10	26	0:08:59	539	0:06:01	361	2	1	1
474K	2022-10-14	01:45:00	1	02:00:00	0	4	0:15:00	900	0:00:00	0	0	0	0
476K	2022-10-14	01:45:00	1	02:00:00	0	0	0:15:00	900	0:00:00	0	0	0	0
478K	2022-10-14	01:45:00	1	02:00:00	0	0	0:15:00	900	0:00:00	0	0	0	0
491K	2022-10-14	01:45:00	1	02:00:00	7	41	0:10:32	632	0:04:28	268	1	0	1
492K	2022-10-14	01:45:00	1	02:00:00	0	0	0:00:00	0	0:15:00	900	0	0	0
499K	2022-10-14	01:45:00	1	02:00:00	0	0	0:15:00	900	0:00:00	0	0	0	0
504K	2022-10-14	01:45:00	1	02:00:00	0	0	0:15:00	900	0:00:00	0	0	0	0
506K	2022-10-14	01:45:00	1	02:00:00	7	37	0:05:04	304	0:09:56	596	2	1	1
507K	2022-10-14	01:45:00	1	02:00:00	0	1	0:15:00	900	0:00:00	0	0	0	0
508K	2022-10-14	01:45:00	1	02:00:00	0	0	0:15:00	900	0:00:00	0	0	0	0
512K	2022-10-14	01:45:00	1	02:00:00	0	0	0:15:00	900	0:00:00	0	0	0	0
513K	2022-10-14	01:45:00	1	02:00:00	0	0	0:15:00	900	0:00:00	0	0	0	0
516K	2022-10-14	01:45:00	1	02:00:00	0	0	0:15:00	900	0:00:00	0	0	0	0
517K	2022-10-14	01:45:00	1	02:00:00	0	6	0:15:00	900	0:00:00	0	0	0	0
522K	2022-10-14	01:45:00	1	02:00:00	0	0	0:15:00	900	0:00:00	0	0	0	0
529K	2022-10-14	01:45:00	1	02:00:00	1	9	0:13:31	811	0:01:29	89	2	1	1
540K	2022-10-14	01:45:00	1	02:00:00	0	0	0:15:00	900	0:00:00	0	0	0	0
547K	2022-10-14	01:45:00	1	02:00:00	4	19	0:07:24	444	0:07:36	456	1	1	0
550K	2022-10-14	01:45:00	1	02:00:00	1	7	0:14:28	868	0:00:32	32	1	0	1
551K	2022-10-14	01:45:00	1	02:00:00	0	0	0:15:00	900	0:00:00	0	0	0	0
552K	2022-10-14	01:45:00	1	02:00:00	0	2	0:14:46	886	0:00:14	14	1	1	0
558K	2022-10-14	01:45:00	1	02:00:00	0	0	0:15:00	900	0:00:00	0	0	0	0
564K	2022-10-14	01:45:00	1	02:00:00	0	0	0:15:00	900	0:00:00	0	0	0	0
566K	2022-10-14	01:45:00	1	02:00:00	22	106	0:04:35	275	0:10:25	625	1	1	0
574K	2022-10-14	01:45:00	1	02:00:00	1	9	0:14:34	874	0:00:26	26	1	1	0
577K	2022-10-14	01:45:00	1	02:00:00	0	0	0:15:00	900	0:00:00	0	0	0	0
585K	2022-10-14	01:45:00	1	02:00:00	0	0	0:15:00	900	0:00:00	0	0	0	0
605K	2022-10-14	01:45:00	1	02:00:00	0	0	0:15:00	900	0:00:00	0	0	0	0
622K	2022-10-14	01:45:00	1	02:00:00	2	14	0:13:24	804	0:01:36	96	2	1	1
633K	2022-10-14	01:45:00	1	02:00:00	4	11	0:00:00	0	0:15:00	900	0	0	0
634K	2022-10-14	01:45:00	1	02:00:00	0	1	0:15:00	900	0:00:00	0	0	0	0
655K	2022-10-14	01:45:00	1	02:00:00	0	0	0:15:00	900	0:00:00	0	0	0	0
879K	2022-10-14	01:45:00	1	02:00:00	0	2	0:15:00	900	0:00:00	0	0	0	0
881K	2022-10-14	01:45:00	1	02:00:00	0	0	0:15:00	900	0:00:00	0	0	0	0
884K	2022-10-14	01:45:00	1	02:00:00	0	1	0:15:00	900	0:00:00	0	0	0	0
896K	2022-10-14	01:45:00	1	02:00:00	0	0	0:15:00	900	0:00:00	0	0	0	0
897K	2022-10-14	01:45:00	1	02:00:00	0	6	0:13:12	792	0:01:48	108	1	1	0
901K	2022-10-14	01:45:00	1	02:00:00	0	1	0:15:00	900	0:00:00	0	0	0	0
905K	2022-10-14	01:45:00	1	02:00:00	0	5	0:12:56	776	0:02:04	124	1	1	0
919K	2022-10-14	01:45:00	1	02:00:00	0	0	0:15:00	900	0:00:00	0	0	0	0
921K	2022-10-14	01:45:00	1	02:00:00	0	0	0:15:00	900	0:00:00	0	0	0	0
926K	2022-10-14	01:45:00	1	02:00:00	0	0	0:15:00	900	0:00:00	0	0	0	0
932K	2022-10-14	01:45:00	1	02:00:00	0	0	0:15:00	900	0:00:00	0	0	0	0
934K	2022-10-14	01:45:00	1	02:00:00	3	15	0:11:54	714	0:03:06	186	2	1	1
935K	2022-10-14	01:45:00	1	02:00:00	0	0	0:15:00	900	0:00:00	0	0	0	0
937K	2022-10-14	01:45:00	1	02:00:00	0	0	0:15:00	900	0:00:00	0	0	0	0
938K	2022-10-14	01:45:00	1	02:00:00	0	0	0:15:00	900	0:00:00	0	0	0	0
945K	2022-10-14	01:45:00	1	02:00:00	0	4	0:15:00	900	0:00:00	0	0	0	0
948K	2022-10-14	01:45:00	1	02:00:00	0	0	0:15:00	900	0:00:00	0	0	0	0
956K	2022-10-14	01:45:00	1	02:00:00	7	36	0:13:41	821	0:01:19	79	1	0	1
962K	2022-10-14	01:45:00	1	02:00:00	0	0	0:15:00	900	0:00:00	0	0	0	0
979K	2022-10-14	01:45:00	1	02:00:00	10	51	0:09:31	571	0:05:29	329	1	1	0
982K	2022-10-14	01:45:00	1	02:00:00	0	1	0:15:00	900	0:00:00	0	0	0	0
993K	2022-10-14	01:45:00	1	02:00:00	0	0	0:15:00	900	0:00:00	0	0	0	0
941K	2022-10-14	01:45:00	1	02:00:00	0	1	00:15:00	900	00:00:00	0	0	0	0
231K	2022-10-15	01:00:00	1	01:15:00	0	0	0:15:00	900	0:00:00	0	0	0	0
243K	2022-10-15	01:00:00	1	01:15:00	0	3	0:15:00	900	0:00:00	0	0	0	0
245K	2022-10-15	01:00:00	1	01:15:00	0	0	0:15:00	900	0:00:00	0	0	0	0
246K	2022-10-15	01:00:00	1	01:15:00	4	17	0:13:50	830	0:01:10	70	1	0	1
265K	2022-10-15	01:00:00	1	01:15:00	40	152	0:05:09	309	0:09:51	591	1	0	1
267K	2022-10-15	01:00:00	1	01:15:00	0	0	0:15:00	900	0:00:00	0	0	0	0
279K	2022-10-15	01:00:00	1	01:15:00	6	22	0:12:06	726	0:02:54	174	1	0	1
299K	2022-10-15	01:00:00	1	01:15:00	0	1	0:15:00	900	0:00:00	0	0	0	0
311K	2022-10-15	01:00:00	1	01:15:00	3	48	0:10:35	635	0:04:25	265	1	1	0
314K	2022-10-15	01:00:00	1	01:15:00	0	1	0:15:00	900	0:00:00	0	0	0	0
344K	2022-10-15	01:00:00	1	01:15:00	9	29	0:07:39	459	0:07:21	441	1	1	0
383K	2022-10-15	01:00:00	1	01:15:00	0	3	0:15:00	900	0:00:00	0	0	0	0
391K	2022-10-15	01:00:00	1	01:15:00	10	39	0:00:00	0	0:15:00	900	0	0	0
395K	2022-10-15	01:00:00	1	01:15:00	0	0	0:15:00	900	0:00:00	0	0	0	0
397K	2022-10-15	01:00:00	1	01:15:00	0	1	0:15:00	900	0:00:00	0	0	0	0
406K	2022-10-15	01:00:00	1	01:15:00	0	4	0:15:00	900	0:00:00	0	0	0	0
414K	2022-10-15	01:00:00	1	01:15:00	14	54	0:03:32	212	0:11:28	688	1	0	1
416K	2022-10-15	01:00:00	1	01:15:00	1	11	0:13:45	825	0:01:15	75	1	1	0
420K	2022-10-15	01:00:00	1	01:15:00	0	0	0:15:00	900	0:00:00	0	0	0	0
426K	2022-10-15	01:00:00	1	01:15:00	26	119	0:02:51	171	0:12:09	729	1	0	1
441K	2022-10-15	01:00:00	1	01:15:00	48	180	0:02:00	120	0:13:00	780	1	0	1
461K	2022-10-15	01:00:00	1	01:15:00	0	0	0:15:00	900	0:00:00	0	0	0	0
462K	2022-10-15	01:00:00	1	01:15:00	2	7	0:14:42	882	0:00:18	18	1	0	1
463K	2022-10-15	01:00:00	1	01:15:00	19	78	0:10:17	617	0:04:43	283	1	0	1
474K	2022-10-15	01:00:00	1	01:15:00	22	97	0:11:08	668	0:03:52	232	1	0	1
476K	2022-10-15	01:00:00	1	01:15:00	0	11	0:15:00	900	0:00:00	0	0	0	0
478K	2022-10-15	01:00:00	1	01:15:00	0	0	0:15:00	900	0:00:00	0	0	0	0
491K	2022-10-15	01:00:00	1	01:15:00	0	11	0:11:14	674	0:03:46	226	2	1	1
492K	2022-10-15	01:00:00	1	01:15:00	6	17	0:07:44	464	0:07:16	436	1	0	1
499K	2022-10-15	01:00:00	1	01:15:00	18	67	0:07:06	426	0:07:54	474	3	1	2
504K	2022-10-15	01:00:00	1	01:15:00	0	0	0:15:00	900	0:00:00	0	0	0	0
506K	2022-10-15	01:00:00	1	01:15:00	0	1	0:15:00	900	0:00:00	0	0	0	0
507K	2022-10-15	01:00:00	1	01:15:00	0	0	0:15:00	900	0:00:00	0	0	0	0
508K	2022-10-15	01:00:00	1	01:15:00	2	11	0:00:00	0	0:15:00	900	0	0	0
512K	2022-10-15	01:00:00	1	01:15:00	0	0	0:15:00	900	0:00:00	0	0	0	0
513K	2022-10-15	01:00:00	1	01:15:00	7	18	0:00:00	0	0:15:00	900	0	0	0
516K	2022-10-15	01:00:00	1	01:15:00	0	2	0:15:00	900	0:00:00	0	0	0	0
517K	2022-10-15	01:00:00	1	01:15:00	16	51	0:07:11	431	0:07:49	469	1	0	1
522K	2022-10-15	01:00:00	1	01:15:00	43	142	0:00:00	0	0:15:00	900	0	0	0
529K	2022-10-15	01:00:00	1	01:15:00	6	19	0:12:57	777	0:02:03	123	1	0	1
540K	2022-10-15	01:00:00	1	01:15:00	3	15	0:07:13	433	0:07:47	467	1	0	1
547K	2022-10-15	01:00:00	1	01:15:00	0	0	0:15:00	900	0:00:00	0	0	0	0
550K	2022-10-15	01:00:00	1	01:15:00	4	31	0:03:11	191	0:11:49	709	1	1	0
551K	2022-10-15	01:00:00	1	01:15:00	5	24	0:00:00	0	0:15:00	900	0	0	0
552K	2022-10-15	01:00:00	1	01:15:00	45	171	0:00:00	0	0:15:00	900	0	0	0
558K	2022-10-15	01:00:00	1	01:15:00	38	122	0:01:36	96	0:13:24	804	1	0	1
564K	2022-10-15	01:00:00	1	01:15:00	22	84	0:06:56	416	0:08:04	484	1	0	1
566K	2022-10-15	01:00:00	1	01:15:00	21	81	0:00:00	0	0:15:00	900	0	0	0
574K	2022-10-15	01:00:00	1	01:15:00	15	42	0:00:00	0	0:15:00	900	0	0	0
577K	2022-10-15	01:00:00	1	01:15:00	52	247	0:00:00	0	0:15:00	900	0	0	0
585K	2022-10-15	01:00:00	1	01:15:00	11	32	0:12:25	745	0:02:35	155	1	0	1
605K	2022-10-15	01:00:00	1	01:15:00	13	62	0:00:00	0	0:15:00	900	0	0	0
622K	2022-10-15	01:00:00	1	01:15:00	22	71	0:03:06	186	0:11:54	714	1	0	1
633K	2022-10-15	01:00:00	1	01:15:00	11	44	0:00:00	0	0:15:00	900	0	0	0
634K	2022-10-15	01:00:00	1	01:15:00	0	0	0:15:00	900	0:00:00	0	0	0	0
655K	2022-10-15	01:00:00	1	01:15:00	0	3	0:15:00	900	0:00:00	0	0	0	0
879K	2022-10-15	01:00:00	1	01:15:00	0	2	0:15:00	900	0:00:00	0	0	0	0
881K	2022-10-15	01:00:00	1	01:15:00	2	11	0:12:59	779	0:02:01	121	2	1	1
884K	2022-10-15	01:00:00	1	01:15:00	0	1	0:15:00	900	0:00:00	0	0	0	0
896K	2022-10-15	01:00:00	1	01:15:00	12	41	0:00:07	7	0:14:53	893	1	0	1
897K	2022-10-15	01:00:00	1	01:15:00	10	38	0:00:00	0	0:15:00	900	0	0	0
901K	2022-10-15	01:00:00	1	01:15:00	4	18	0:12:27	747	0:02:33	153	2	1	1
905K	2022-10-15	01:00:00	1	01:15:00	0	2	0:15:00	900	0:00:00	0	0	0	0
919K	2022-10-15	01:00:00	1	01:15:00	6	36	0:00:00	0	0:15:00	900	0	0	0
921K	2022-10-15	01:00:00	1	01:15:00	24	113	0:02:45	165	0:12:15	735	1	0	1
926K	2022-10-15	01:00:00	1	01:15:00	0	7	0:15:00	900	0:00:00	0	0	0	0
932K	2022-10-15	01:00:00	1	01:15:00	0	0	0:15:00	900	0:00:00	0	0	0	0
934K	2022-10-15	01:00:00	1	01:15:00	28	99	0:00:00	0	0:15:00	900	0	0	0
935K	2022-10-15	01:00:00	1	01:15:00	28	93	0:00:00	0	0:15:00	900	0	0	0
937K	2022-10-15	01:00:00	1	01:15:00	9	48	0:11:32	692	0:03:28	208	1	0	1
938K	2022-10-15	01:00:00	1	01:15:00	0	0	0:15:00	900	0:00:00	0	0	0	0
945K	2022-10-15	01:00:00	1	01:15:00	0	1	0:15:00	900	0:00:00	0	0	0	0
948K	2022-10-15	01:00:00	1	01:15:00	5	37	0:11:38	698	0:03:22	202	3	2	1
956K	2022-10-15	01:00:00	1	01:15:00	0	0	0:15:00	900	0:00:00	0	0	0	0
962K	2022-10-15	01:00:00	1	01:15:00	22	78	0:00:00	0	0:15:00	900	0	0	0
979K	2022-10-15	01:00:00	1	01:15:00	23	118	0:10:41	641	0:04:19	259	2	1	1
982K	2022-10-15	01:00:00	1	01:15:00	0	2	0:15:00	900	0:00:00	0	0	0	0
993K	2022-10-15	01:00:00	1	01:15:00	0	0	0:15:00	900	0:00:00	0	0	0	0
941K	2022-10-15	01:00:00	1	01:15:00	0	3	00:15:00	900	00:00:00	0	0	0	0
231K	2022-10-15	01:15:00	1	01:30:00	0	1	0:15:00	900	0:00:00	0	0	0	0
243K	2022-10-15	01:15:00	1	01:30:00	0	5	0:15:00	900	0:00:00	0	0	0	0
245K	2022-10-15	01:15:00	1	01:30:00	0	0	0:15:00	900	0:00:00	0	0	0	0
246K	2022-10-15	01:15:00	1	01:30:00	0	3	0:15:00	900	0:00:00	0	0	0	0
265K	2022-10-15	01:15:00	1	01:30:00	0	2	0:15:00	900	0:00:00	0	0	0	0
267K	2022-10-15	01:15:00	1	01:30:00	0	0	0:15:00	900	0:00:00	0	0	0	0
279K	2022-10-15	01:15:00	1	01:30:00	0	0	0:15:00	900	0:00:00	0	0	0	0
299K	2022-10-15	01:15:00	1	01:30:00	7	84	0:12:27	747	0:02:33	153	1	1	0
311K	2022-10-15	01:15:00	1	01:30:00	35	98	0:03:00	180	0:12:00	720	1	0	1
314K	2022-10-15	01:15:00	1	01:30:00	14	90	0:07:50	470	0:07:10	430	1	1	0
344K	2022-10-15	01:15:00	1	01:30:00	20	71	0:11:26	686	0:03:34	214	1	0	1
383K	2022-10-15	01:15:00	1	01:30:00	0	0	0:15:00	900	0:00:00	0	0	0	0
391K	2022-10-15	01:15:00	1	01:30:00	46	237	0:00:00	0	0:15:00	900	0	0	0
395K	2022-10-15	01:15:00	1	01:30:00	0	0	0:15:00	900	0:00:00	0	0	0	0
397K	2022-10-15	01:15:00	1	01:30:00	0	0	0:15:00	900	0:00:00	0	0	0	0
406K	2022-10-15	01:15:00	1	01:30:00	2	13	0:12:15	735	0:02:45	165	1	1	0
414K	2022-10-15	01:15:00	1	01:30:00	0	2	0:15:00	900	0:00:00	0	0	0	0
416K	2022-10-15	01:15:00	1	01:30:00	28	109	0:08:25	505	0:06:35	395	1	0	1
420K	2022-10-15	01:15:00	1	01:30:00	0	0	0:15:00	900	0:00:00	0	0	0	0
426K	2022-10-15	01:15:00	1	01:30:00	9	60	0:07:47	467	0:07:13	433	1	1	0
441K	2022-10-15	01:15:00	1	01:30:00	0	0	0:15:00	900	0:00:00	0	0	0	0
461K	2022-10-15	01:15:00	1	01:30:00	0	0	0:15:00	900	0:00:00	0	0	0	0
462K	2022-10-15	01:15:00	1	01:30:00	3	24	0:11:42	702	0:03:18	198	1	1	0
463K	2022-10-15	01:15:00	1	01:30:00	6	23	0:02:10	130	0:12:50	770	1	1	0
474K	2022-10-15	01:15:00	1	01:30:00	0	0	0:15:00	900	0:00:00	0	0	0	0
476K	2022-10-15	01:15:00	1	01:30:00	0	9	0:15:00	900	0:00:00	0	0	0	0
478K	2022-10-15	01:15:00	1	01:30:00	0	0	0:15:00	900	0:00:00	0	0	0	0
491K	2022-10-15	01:15:00	1	01:30:00	0	0	0:15:00	900	0:00:00	0	0	0	0
492K	2022-10-15	01:15:00	1	01:30:00	0	0	0:15:00	900	0:00:00	0	0	0	0
499K	2022-10-15	01:15:00	1	01:30:00	0	0	0:15:00	900	0:00:00	0	0	0	0
504K	2022-10-15	01:15:00	1	01:30:00	0	0	0:15:00	900	0:00:00	0	0	0	0
506K	2022-10-15	01:15:00	1	01:30:00	13	46	0:02:40	160	0:12:20	740	1	1	0
507K	2022-10-15	01:15:00	1	01:30:00	6	80	0:09:14	554	0:05:46	346	1	1	0
508K	2022-10-15	01:15:00	1	01:30:00	12	67	0:00:00	0	0:15:00	900	0	0	0
512K	2022-10-15	01:15:00	1	01:30:00	0	0	0:15:00	900	0:00:00	0	0	0	0
513K	2022-10-15	01:15:00	1	01:30:00	51	247	0:00:00	0	0:15:00	900	0	0	0
516K	2022-10-15	01:15:00	1	01:30:00	13	79	0:05:14	314	0:09:46	586	1	1	0
517K	2022-10-15	01:15:00	1	01:30:00	0	0	0:15:00	900	0:00:00	0	0	0	0
522K	2022-10-15	01:15:00	1	01:30:00	2	4	0:14:34	874	0:00:26	26	1	0	1
529K	2022-10-15	01:15:00	1	01:30:00	22	83	0:05:25	325	0:09:35	575	2	1	1
540K	2022-10-15	01:15:00	1	01:30:00	0	1	0:15:00	900	0:00:00	0	0	0	0
547K	2022-10-15	01:15:00	1	01:30:00	0	3	0:15:00	900	0:00:00	0	0	0	0
550K	2022-10-15	01:15:00	1	01:30:00	3	10	0:14:11	851	0:00:49	49	1	0	1
551K	2022-10-15	01:15:00	1	01:30:00	31	128	0:00:00	0	0:15:00	900	0	0	0
552K	2022-10-15	01:15:00	1	01:30:00	3	19	0:10:16	616	0:04:44	284	3	1	2
558K	2022-10-15	01:15:00	1	01:30:00	0	0	0:15:00	900	0:00:00	0	0	0	0
564K	2022-10-15	01:15:00	1	01:30:00	0	0	0:15:00	900	0:00:00	0	0	0	0
566K	2022-10-15	01:15:00	1	01:30:00	14	84	0:06:58	418	0:08:02	482	2	1	1
574K	2022-10-15	01:15:00	1	01:30:00	16	96	0:00:21	21	0:14:39	879	1	0	1
577K	2022-10-15	01:15:00	1	01:30:00	6	32	0:03:49	229	0:11:11	671	1	0	1
585K	2022-10-15	01:15:00	1	01:30:00	3	8	0:05:32	332	0:09:28	568	1	1	0
605K	2022-10-15	01:15:00	1	01:30:00	37	156	0:00:00	0	0:15:00	900	0	0	0
622K	2022-10-15	01:15:00	1	01:30:00	0	0	0:15:00	900	0:00:00	0	0	0	0
633K	2022-10-15	01:15:00	1	01:30:00	5	18	0:09:17	557	0:05:43	343	1	0	1
634K	2022-10-15	01:15:00	1	01:30:00	0	0	0:15:00	900	0:00:00	0	0	0	0
655K	2022-10-15	01:15:00	1	01:30:00	8	39	0:13:01	781	0:01:59	119	1	1	0
879K	2022-10-15	01:15:00	1	01:30:00	2	26	0:09:39	579	0:05:21	321	1	1	0
881K	2022-10-15	01:15:00	1	01:30:00	0	0	0:15:00	900	0:00:00	0	0	0	0
884K	2022-10-15	01:15:00	1	01:30:00	0	0	0:15:00	900	0:00:00	0	0	0	0
896K	2022-10-15	01:15:00	1	01:30:00	0	1	0:15:00	900	0:00:00	0	0	0	0
897K	2022-10-15	01:15:00	1	01:30:00	12	52	0:04:46	286	0:10:14	614	1	0	1
901K	2022-10-15	01:15:00	1	01:30:00	0	0	0:15:00	900	0:00:00	0	0	0	0
905K	2022-10-15	01:15:00	1	01:30:00	0	0	0:15:00	900	0:00:00	0	0	0	0
919K	2022-10-15	01:15:00	1	01:30:00	7	27	0:13:29	809	0:01:31	91	1	0	1
921K	2022-10-15	01:15:00	1	01:30:00	0	0	0:15:00	900	0:00:00	0	0	0	0
926K	2022-10-15	01:15:00	1	01:30:00	0	8	0:14:17	857	0:00:43	43	1	1	0
932K	2022-10-15	01:15:00	1	01:30:00	0	0	0:15:00	900	0:00:00	0	0	0	0
934K	2022-10-15	01:15:00	1	01:30:00	47	186	0:06:49	409	0:08:11	491	1	0	1
935K	2022-10-15	01:15:00	1	01:30:00	12	51	0:00:00	0	0:15:00	900	0	0	0
937K	2022-10-15	01:15:00	1	01:30:00	0	4	0:15:00	900	0:00:00	0	0	0	0
938K	2022-10-15	01:15:00	1	01:30:00	0	0	0:15:00	900	0:00:00	0	0	0	0
945K	2022-10-15	01:15:00	1	01:30:00	0	3	0:15:00	900	0:00:00	0	0	0	0
948K	2022-10-15	01:15:00	1	01:30:00	16	63	0:00:00	0	0:15:00	900	0	0	0
956K	2022-10-15	01:15:00	1	01:30:00	10	58	0:07:21	441	0:07:39	459	2	1	1
962K	2022-10-15	01:15:00	1	01:30:00	16	80	0:05:02	302	0:09:58	598	1	0	1
979K	2022-10-15	01:15:00	1	01:30:00	29	113	0:00:00	0	0:15:00	900	0	0	0
982K	2022-10-15	01:15:00	1	01:30:00	6	112	0:10:16	616	0:04:44	284	1	1	0
993K	2022-10-15	01:15:00	1	01:30:00	12	53	0:07:40	460	0:07:20	440	1	1	0
941K	2022-10-15	01:15:00	1	01:30:00	0	0	00:15:00	900	00:00:00	0	0	0	0
231K	2022-10-15	01:30:00	1	01:45:00	0	1	0:15:00	900	0:00:00	0	0	0	0
243K	2022-10-15	01:30:00	1	01:45:00	0	3	0:15:00	900	0:00:00	0	0	0	0
245K	2022-10-15	01:30:00	1	01:45:00	0	1	0:15:00	900	0:00:00	0	0	0	0
246K	2022-10-15	01:30:00	1	01:45:00	0	0	0:15:00	900	0:00:00	0	0	0	0
265K	2022-10-15	01:30:00	1	01:45:00	0	1	0:15:00	900	0:00:00	0	0	0	0
267K	2022-10-15	01:30:00	1	01:45:00	0	0	0:15:00	900	0:00:00	0	0	0	0
279K	2022-10-15	01:30:00	1	01:45:00	0	7	0:06:51	411	0:08:09	489	1	1	0
299K	2022-10-15	01:30:00	1	01:45:00	43	162	0:00:00	0	0:15:00	900	0	0	0
311K	2022-10-15	01:30:00	1	01:45:00	0	5	0:15:00	900	0:00:00	0	0	0	0
314K	2022-10-15	01:30:00	1	01:45:00	20	107	0:03:25	205	0:11:35	695	1	0	1
344K	2022-10-15	01:30:00	1	01:45:00	0	2	0:15:00	900	0:00:00	0	0	0	0
383K	2022-10-15	01:30:00	1	01:45:00	28	96	0:04:13	253	0:10:47	647	1	1	0
391K	2022-10-15	01:30:00	1	01:45:00	20	83	0:00:00	0	0:15:00	900	0	0	0
395K	2022-10-15	01:30:00	1	01:45:00	0	4	0:15:00	900	0:00:00	0	0	0	0
397K	2022-10-15	01:30:00	1	01:45:00	13	63	0:00:20	20	0:14:40	880	1	1	0
406K	2022-10-15	01:30:00	1	01:45:00	1	8	0:14:15	855	0:00:45	45	1	0	1
414K	2022-10-15	01:30:00	1	01:45:00	0	0	0:15:00	900	0:00:00	0	0	0	0
416K	2022-10-15	01:30:00	1	01:45:00	0	1	0:15:00	900	0:00:00	0	0	0	0
420K	2022-10-15	01:30:00	1	01:45:00	0	0	0:15:00	900	0:00:00	0	0	0	0
426K	2022-10-15	01:30:00	1	01:45:00	5	30	0:04:04	244	0:10:56	656	2	1	1
441K	2022-10-15	01:30:00	1	01:45:00	0	0	0:15:00	900	0:00:00	0	0	0	0
461K	2022-10-15	01:30:00	1	01:45:00	0	0	0:15:00	900	0:00:00	0	0	0	0
462K	2022-10-15	01:30:00	1	01:45:00	14	59	0:07:40	460	0:07:20	440	2	1	1
463K	2022-10-15	01:30:00	1	01:45:00	11	39	0:12:06	726	0:02:54	174	1	0	1
474K	2022-10-15	01:30:00	1	01:45:00	0	0	0:15:00	900	0:00:00	0	0	0	0
476K	2022-10-15	01:30:00	1	01:45:00	0	0	0:15:00	900	0:00:00	0	0	0	0
478K	2022-10-15	01:30:00	1	01:45:00	4	14	0:03:49	229	0:11:11	671	1	1	0
491K	2022-10-15	01:30:00	1	01:45:00	0	0	0:15:00	900	0:00:00	0	0	0	0
492K	2022-10-15	01:30:00	1	01:45:00	0	2	0:15:00	900	0:00:00	0	0	0	0
499K	2022-10-15	01:30:00	1	01:45:00	0	0	0:15:00	900	0:00:00	0	0	0	0
504K	2022-10-15	01:30:00	1	01:45:00	8	25	0:07:46	466	0:07:14	434	1	1	0
506K	2022-10-15	01:30:00	1	01:45:00	29	164	0:00:00	0	0:15:00	900	0	0	0
507K	2022-10-15	01:30:00	1	01:45:00	14	79	0:09:01	541	0:05:59	359	1	0	1
508K	2022-10-15	01:30:00	1	01:45:00	26	118	0:00:00	0	0:15:00	900	0	0	0
512K	2022-10-15	01:30:00	1	01:45:00	0	4	0:15:00	900	0:00:00	0	0	0	0
513K	2022-10-15	01:30:00	1	01:45:00	20	90	0:00:00	0	0:15:00	900	0	0	0
516K	2022-10-15	01:30:00	1	01:45:00	8	37	0:12:33	753	0:02:27	147	1	0	1
517K	2022-10-15	01:30:00	1	01:45:00	0	0	0:15:00	900	0:00:00	0	0	0	0
522K	2022-10-15	01:30:00	1	01:45:00	0	0	0:15:00	900	0:00:00	0	0	0	0
529K	2022-10-15	01:30:00	1	01:45:00	0	1	0:15:00	900	0:00:00	0	0	0	0
540K	2022-10-15	01:30:00	1	01:45:00	7	92	0:04:09	249	0:10:51	651	1	1	0
547K	2022-10-15	01:30:00	1	01:45:00	0	3	0:15:00	900	0:00:00	0	0	0	0
550K	2022-10-15	01:30:00	1	01:45:00	0	0	0:15:00	900	0:00:00	0	0	0	0
551K	2022-10-15	01:30:00	1	01:45:00	110	692	0:00:00	0	0:15:00	900	0	0	0
552K	2022-10-15	01:30:00	1	01:45:00	0	1	0:15:00	900	0:00:00	0	0	0	0
558K	2022-10-15	01:30:00	1	01:45:00	13	52	0:09:11	551	0:05:49	349	1	1	0
564K	2022-10-15	01:30:00	1	01:45:00	0	0	0:15:00	900	0:00:00	0	0	0	0
566K	2022-10-15	01:30:00	1	01:45:00	14	111	0:05:48	348	0:09:12	552	3	1	2
574K	2022-10-15	01:30:00	1	01:45:00	7	75	0:09:38	578	0:05:22	322	2	1	1
577K	2022-10-15	01:30:00	1	01:45:00	0	0	0:15:00	900	0:00:00	0	0	0	0
585K	2022-10-15	01:30:00	1	01:45:00	2	7	0:14:18	858	0:00:42	42	1	0	1
605K	2022-10-15	01:30:00	1	01:45:00	7	35	0:12:49	769	0:02:11	131	1	0	1
622K	2022-10-15	01:30:00	1	01:45:00	0	0	0:15:00	900	0:00:00	0	0	0	0
633K	2022-10-15	01:30:00	1	01:45:00	0	0	0:15:00	900	0:00:00	0	0	0	0
634K	2022-10-15	01:30:00	1	01:45:00	0	0	0:15:00	900	0:00:00	0	0	0	0
655K	2022-10-15	01:30:00	1	01:45:00	22	141	0:00:00	0	0:15:00	900	0	0	0
879K	2022-10-15	01:30:00	1	01:45:00	18	83	0:07:20	440	0:07:40	460	2	1	1
881K	2022-10-15	01:30:00	1	01:45:00	0	0	0:15:00	900	0:00:00	0	0	0	0
884K	2022-10-15	01:30:00	1	01:45:00	4	22	0:08:56	536	0:06:04	364	2	1	1
896K	2022-10-15	01:30:00	1	01:45:00	0	0	0:15:00	900	0:00:00	0	0	0	0
897K	2022-10-15	01:30:00	1	01:45:00	0	0	0:15:00	900	0:00:00	0	0	0	0
901K	2022-10-15	01:30:00	1	01:45:00	0	0	0:15:00	900	0:00:00	0	0	0	0
905K	2022-10-15	01:30:00	1	01:45:00	0	0	0:15:00	900	0:00:00	0	0	0	0
919K	2022-10-15	01:30:00	1	01:45:00	0	0	0:15:00	900	0:00:00	0	0	0	0
921K	2022-10-15	01:30:00	1	01:45:00	0	0	0:15:00	900	0:00:00	0	0	0	0
926K	2022-10-15	01:30:00	1	01:45:00	39	138	0:00:00	0	0:15:00	900	0	0	0
932K	2022-10-15	01:30:00	1	01:45:00	0	0	0:15:00	900	0:00:00	0	0	0	0
934K	2022-10-15	01:30:00	1	01:45:00	0	0	0:15:00	900	0:00:00	0	0	0	0
935K	2022-10-15	01:30:00	1	01:45:00	29	99	0:00:00	0	0:15:00	900	0	0	0
937K	2022-10-15	01:30:00	1	01:45:00	0	1	0:15:00	900	0:00:00	0	0	0	0
938K	2022-10-15	01:30:00	1	01:45:00	0	0	0:15:00	900	0:00:00	0	0	0	0
945K	2022-10-15	01:30:00	1	01:45:00	0	1	0:15:00	900	0:00:00	0	0	0	0
948K	2022-10-15	01:30:00	1	01:45:00	6	19	0:00:00	0	0:15:00	900	0	0	0
956K	2022-10-15	01:30:00	1	01:45:00	0	16	0:08:31	511	0:06:29	389	1	1	0
962K	2022-10-15	01:30:00	1	01:45:00	44	206	0:00:07	7	0:14:53	893	1	1	0
979K	2022-10-15	01:30:00	1	01:45:00	30	101	0:04:06	246	0:10:54	654	1	0	1
982K	2022-10-15	01:30:00	1	01:45:00	16	58	0:00:00	0	0:15:00	900	0	0	0
993K	2022-10-15	01:30:00	1	01:45:00	10	64	0:08:02	482	0:06:58	418	1	0	1
941K	2022-10-15	01:30:00	1	01:45:00	0	7	00:15:00	900	00:00:00	0	0	0	0
231K	2022-10-15	01:45:00	1	02:00:00	5	15	0:11:35	695	0:03:25	205	2	1	1
243K	2022-10-15	01:45:00	1	02:00:00	0	1	0:15:00	900	0:00:00	0	0	0	0
245K	2022-10-15	01:45:00	1	02:00:00	0	0	0:15:00	900	0:00:00	0	0	0	0
246K	2022-10-15	01:45:00	1	02:00:00	0	2	0:15:00	900	0:00:00	0	0	0	0
265K	2022-10-15	01:45:00	1	02:00:00	0	0	0:15:00	900	0:00:00	0	0	0	0
267K	2022-10-15	01:45:00	1	02:00:00	0	0	0:15:00	900	0:00:00	0	0	0	0
279K	2022-10-15	01:45:00	1	02:00:00	52	187	0:03:51	231	0:11:09	669	1	0	1
299K	2022-10-15	01:45:00	1	02:00:00	2	11	0:12:05	725	0:02:55	175	1	0	1
311K	2022-10-15	01:45:00	1	02:00:00	0	1	0:15:00	900	0:00:00	0	0	0	0
314K	2022-10-15	01:45:00	1	02:00:00	0	0	0:15:00	900	0:00:00	0	0	0	0
344K	2022-10-15	01:45:00	1	02:00:00	0	4	0:15:00	900	0:00:00	0	0	0	0
383K	2022-10-15	01:45:00	1	02:00:00	7	31	0:00:00	0	0:15:00	900	0	0	0
391K	2022-10-15	01:45:00	1	02:00:00	0	1	0:14:32	872	0:00:28	28	1	0	1
395K	2022-10-15	01:45:00	1	02:00:00	4	21	0:04:07	247	0:10:53	653	1	1	0
397K	2022-10-15	01:45:00	1	02:00:00	0	0	0:14:57	897	0:00:03	3	1	0	1
406K	2022-10-15	01:45:00	1	02:00:00	0	0	0:15:00	900	0:00:00	0	0	0	0
414K	2022-10-15	01:45:00	1	02:00:00	0	2	0:15:00	900	0:00:00	0	0	0	0
416K	2022-10-15	01:45:00	1	02:00:00	0	0	0:15:00	900	0:00:00	0	0	0	0
420K	2022-10-15	01:45:00	1	02:00:00	0	0	0:15:00	900	0:00:00	0	0	0	0
426K	2022-10-15	01:45:00	1	02:00:00	4	25	0:10:51	651	0:04:09	249	1	0	1
441K	2022-10-15	01:45:00	1	02:00:00	0	0	0:15:00	900	0:00:00	0	0	0	0
461K	2022-10-15	01:45:00	1	02:00:00	0	0	0:15:00	900	0:00:00	0	0	0	0
462K	2022-10-15	01:45:00	1	02:00:00	13	41	0:05:58	358	0:09:02	542	1	0	1
463K	2022-10-15	01:45:00	1	02:00:00	0	1	0:15:00	900	0:00:00	0	0	0	0
474K	2022-10-15	01:45:00	1	02:00:00	0	0	0:15:00	900	0:00:00	0	0	0	0
476K	2022-10-15	01:45:00	1	02:00:00	0	0	0:15:00	900	0:00:00	0	0	0	0
478K	2022-10-15	01:45:00	1	02:00:00	4	18	0:00:00	0	0:15:00	900	0	0	0
491K	2022-10-15	01:45:00	1	02:00:00	0	0	0:15:00	900	0:00:00	0	0	0	0
492K	2022-10-15	01:45:00	1	02:00:00	19	60	0:00:41	41	0:14:19	859	1	1	0
499K	2022-10-15	01:45:00	1	02:00:00	0	0	0:15:00	900	0:00:00	0	0	0	0
504K	2022-10-15	01:45:00	1	02:00:00	8	20	0:14:18	858	0:00:42	42	1	0	1
506K	2022-10-15	01:45:00	1	02:00:00	17	49	0:00:00	0	0:15:00	900	0	0	0
507K	2022-10-15	01:45:00	1	02:00:00	0	1	0:15:00	900	0:00:00	0	0	0	0
508K	2022-10-15	01:45:00	1	02:00:00	0	0	0:03:28	208	0:11:32	692	1	0	1
512K	2022-10-15	01:45:00	1	02:00:00	0	2	0:15:00	900	0:00:00	0	0	0	0
513K	2022-10-15	01:45:00	1	02:00:00	2	11	0:10:27	627	0:04:33	273	1	0	1
516K	2022-10-15	01:45:00	1	02:00:00	0	0	0:15:00	900	0:00:00	0	0	0	0
517K	2022-10-15	01:45:00	1	02:00:00	0	0	0:15:00	900	0:00:00	0	0	0	0
522K	2022-10-15	01:45:00	1	02:00:00	15	50	0:10:30	630	0:04:30	270	1	1	0
529K	2022-10-15	01:45:00	1	02:00:00	0	0	0:15:00	900	0:00:00	0	0	0	0
540K	2022-10-15	01:45:00	1	02:00:00	20	57	0:00:00	0	0:15:00	900	0	0	0
547K	2022-10-15	01:45:00	1	02:00:00	0	1	0:15:00	900	0:00:00	0	0	0	0
550K	2022-10-15	01:45:00	1	02:00:00	6	26	0:10:43	643	0:04:17	257	1	1	0
551K	2022-10-15	01:45:00	1	02:00:00	72	405	0:00:39	39	0:14:21	861	1	0	1
552K	2022-10-15	01:45:00	1	02:00:00	0	4	0:15:00	900	0:00:00	0	0	0	0
558K	2022-10-15	01:45:00	1	02:00:00	12	48	0:00:00	0	0:15:00	900	0	0	0
564K	2022-10-15	01:45:00	1	02:00:00	1	6	0:11:19	679	0:03:41	221	1	1	0
566K	2022-10-15	01:45:00	1	02:00:00	0	0	0:15:00	900	0:00:00	0	0	0	0
574K	2022-10-15	01:45:00	1	02:00:00	0	2	0:15:00	900	0:00:00	0	0	0	0
577K	2022-10-15	01:45:00	1	02:00:00	0	0	0:15:00	900	0:00:00	0	0	0	0
585K	2022-10-15	01:45:00	1	02:00:00	0	0	0:15:00	900	0:00:00	0	0	0	0
605K	2022-10-15	01:45:00	1	02:00:00	0	0	0:15:00	900	0:00:00	0	0	0	0
622K	2022-10-15	01:45:00	1	02:00:00	0	0	0:15:00	900	0:00:00	0	0	0	0
633K	2022-10-15	01:45:00	1	02:00:00	0	1	0:15:00	900	0:00:00	0	0	0	0
634K	2022-10-15	01:45:00	1	02:00:00	0	0	0:15:00	900	0:00:00	0	0	0	0
655K	2022-10-15	01:45:00	1	02:00:00	1	10	0:00:00	0	0:15:00	900	0	0	0
879K	2022-10-15	01:45:00	1	02:00:00	17	75	0:05:58	358	0:09:02	542	1	0	1
881K	2022-10-15	01:45:00	1	02:00:00	0	1	0:15:00	900	0:00:00	0	0	0	0
884K	2022-10-15	01:45:00	1	02:00:00	0	0	0:15:00	900	0:00:00	0	0	0	0
896K	2022-10-15	01:45:00	1	02:00:00	0	0	0:15:00	900	0:00:00	0	0	0	0
897K	2022-10-15	01:45:00	1	02:00:00	0	0	0:15:00	900	0:00:00	0	0	0	0
901K	2022-10-15	01:45:00	1	02:00:00	0	0	0:15:00	900	0:00:00	0	0	0	0
905K	2022-10-15	01:45:00	1	02:00:00	0	0	0:15:00	900	0:00:00	0	0	0	0
919K	2022-10-15	01:45:00	1	02:00:00	0	0	0:15:00	900	0:00:00	0	0	0	0
921K	2022-10-15	01:45:00	1	02:00:00	0	3	0:15:00	900	0:00:00	0	0	0	0
926K	2022-10-15	01:45:00	1	02:00:00	30	95	0:00:00	0	0:15:00	900	0	0	0
932K	2022-10-15	01:45:00	1	02:00:00	0	0	0:15:00	900	0:00:00	0	0	0	0
934K	2022-10-15	01:45:00	1	02:00:00	6	34	0:09:14	554	0:05:46	346	2	1	1
935K	2022-10-15	01:45:00	1	02:00:00	9	34	0:07:44	464	0:07:16	436	1	0	1
937K	2022-10-15	01:45:00	1	02:00:00	0	3	0:15:00	900	0:00:00	0	0	0	0
938K	2022-10-15	01:45:00	1	02:00:00	0	2	0:13:58	838	0:01:02	62	1	1	0
945K	2022-10-15	01:45:00	1	02:00:00	1	8	0:14:11	851	0:00:49	49	2	1	1
948K	2022-10-15	01:45:00	1	02:00:00	14	56	0:00:00	0	0:15:00	900	0	0	0
956K	2022-10-15	01:45:00	1	02:00:00	31	122	0:00:00	0	0:15:00	900	0	0	0
962K	2022-10-15	01:45:00	1	02:00:00	11	38	0:08:53	533	0:06:07	367	1	0	1
979K	2022-10-15	01:45:00	1	02:00:00	0	0	0:15:00	900	0:00:00	0	0	0	0
982K	2022-10-15	01:45:00	1	02:00:00	29	103	0:04:34	274	0:10:26	626	1	0	1
993K	2022-10-15	01:45:00	1	02:00:00	0	0	0:15:00	900	0:00:00	0	0	0	0
941K	2022-10-15	01:45:00	1	02:00:00	1	21	00:10:33	633	00:04:27	267	2	1	1
231K	2022-10-14	02:00:00	2	02:15:00	0	0	0:15:00	900	0:00:00	0	0	0	0
243K	2022-10-14	02:00:00	2	02:15:00	0	1	0:15:00	900	0:00:00	0	0	0	0
245K	2022-10-14	02:00:00	2	02:15:00	0	0	0:15:00	900	0:00:00	0	0	0	0
246K	2022-10-14	02:00:00	2	02:15:00	0	0	0:15:00	900	0:00:00	0	0	0	0
265K	2022-10-14	02:00:00	2	02:15:00	0	0	0:15:00	900	0:00:00	0	0	0	0
267K	2022-10-14	02:00:00	2	02:15:00	0	0	0:15:00	900	0:00:00	0	0	0	0
279K	2022-10-14	02:00:00	2	02:15:00	0	1	0:15:00	900	0:00:00	0	0	0	0
299K	2022-10-14	02:00:00	2	02:15:00	0	0	0:15:00	900	0:00:00	0	0	0	0
311K	2022-10-14	02:00:00	2	02:15:00	5	15	0:13:32	812	0:01:28	88	1	0	1
314K	2022-10-14	02:00:00	2	02:15:00	0	1	0:15:00	900	0:00:00	0	0	0	0
344K	2022-10-14	02:00:00	2	02:15:00	0	0	0:15:00	900	0:00:00	0	0	0	0
383K	2022-10-14	02:00:00	2	02:15:00	0	0	0:15:00	900	0:00:00	0	0	0	0
391K	2022-10-14	02:00:00	2	02:15:00	0	0	0:15:00	900	0:00:00	0	0	0	0
395K	2022-10-14	02:00:00	2	02:15:00	6	31	0:07:13	433	0:07:47	467	1	0	1
397K	2022-10-14	02:00:00	2	02:15:00	0	9	0:11:55	715	0:03:05	185	2	1	1
406K	2022-10-14	02:00:00	2	02:15:00	0	16	0:08:37	517	0:06:23	383	1	1	0
414K	2022-10-14	02:00:00	2	02:15:00	0	2	0:15:00	900	0:00:00	0	0	0	0
416K	2022-10-14	02:00:00	2	02:15:00	0	0	0:15:00	900	0:00:00	0	0	0	0
420K	2022-10-14	02:00:00	2	02:15:00	0	0	0:15:00	900	0:00:00	0	0	0	0
426K	2022-10-14	02:00:00	2	02:15:00	0	1	0:15:00	900	0:00:00	0	0	0	0
441K	2022-10-14	02:00:00	2	02:15:00	0	5	0:14:39	879	0:00:21	21	1	1	0
461K	2022-10-14	02:00:00	2	02:15:00	0	0	0:15:00	900	0:00:00	0	0	0	0
462K	2022-10-14	02:00:00	2	02:15:00	0	0	0:15:00	900	0:00:00	0	0	0	0
463K	2022-10-14	02:00:00	2	02:15:00	0	0	0:15:00	900	0:00:00	0	0	0	0
474K	2022-10-14	02:00:00	2	02:15:00	0	0	0:15:00	900	0:00:00	0	0	0	0
476K	2022-10-14	02:00:00	2	02:15:00	8	31	0:09:13	553	0:05:47	347	2	1	1
478K	2022-10-14	02:00:00	2	02:15:00	0	0	0:15:00	900	0:00:00	0	0	0	0
491K	2022-10-14	02:00:00	2	02:15:00	0	0	0:15:00	900	0:00:00	0	0	0	0
492K	2022-10-14	02:00:00	2	02:15:00	2	14	0:00:00	0	0:15:00	900	0	0	0
499K	2022-10-14	02:00:00	2	02:15:00	0	0	0:15:00	900	0:00:00	0	0	0	0
504K	2022-10-14	02:00:00	2	02:15:00	0	1	0:13:36	816	0:01:24	84	1	1	0
506K	2022-10-14	02:00:00	2	02:15:00	3	14	0:11:44	704	0:03:16	196	1	0	1
507K	2022-10-14	02:00:00	2	02:15:00	0	0	0:15:00	900	0:00:00	0	0	0	0
508K	2022-10-14	02:00:00	2	02:15:00	0	0	0:15:00	900	0:00:00	0	0	0	0
512K	2022-10-14	02:00:00	2	02:15:00	0	1	0:15:00	900	0:00:00	0	0	0	0
513K	2022-10-14	02:00:00	2	02:15:00	0	0	0:15:00	900	0:00:00	0	0	0	0
516K	2022-10-14	02:00:00	2	02:15:00	0	0	0:15:00	900	0:00:00	0	0	0	0
517K	2022-10-14	02:00:00	2	02:15:00	0	2	0:15:00	900	0:00:00	0	0	0	0
522K	2022-10-14	02:00:00	2	02:15:00	0	0	0:15:00	900	0:00:00	0	0	0	0
529K	2022-10-14	02:00:00	2	02:15:00	0	0	0:15:00	900	0:00:00	0	0	0	0
540K	2022-10-14	02:00:00	2	02:15:00	0	0	0:15:00	900	0:00:00	0	0	0	0
547K	2022-10-14	02:00:00	2	02:15:00	2	8	0:11:30	690	0:03:30	210	1	0	1
550K	2022-10-14	02:00:00	2	02:15:00	0	0	0:15:00	900	0:00:00	0	0	0	0
551K	2022-10-14	02:00:00	2	02:15:00	8	43	0:12:19	739	0:02:41	161	2	1	1
552K	2022-10-14	02:00:00	2	02:15:00	23	68	0:01:34	94	0:13:26	806	1	0	1
558K	2022-10-14	02:00:00	2	02:15:00	0	0	0:15:00	900	0:00:00	0	0	0	0
564K	2022-10-14	02:00:00	2	02:15:00	0	0	0:15:00	900	0:00:00	0	0	0	0
566K	2022-10-14	02:00:00	2	02:15:00	2	10	0:00:00	0	0:15:00	900	0	0	0
574K	2022-10-14	02:00:00	2	02:15:00	2	8	0:00:00	0	0:15:00	900	0	0	0
577K	2022-10-14	02:00:00	2	02:15:00	0	0	0:15:00	900	0:00:00	0	0	0	0
585K	2022-10-14	02:00:00	2	02:15:00	5	29	0:10:22	622	0:04:38	278	2	1	1
605K	2022-10-14	02:00:00	2	02:15:00	0	2	0:15:00	900	0:00:00	0	0	0	0
622K	2022-10-14	02:00:00	2	02:15:00	0	0	0:15:00	900	0:00:00	0	0	0	0
633K	2022-10-14	02:00:00	2	02:15:00	1	5	0:00:00	0	0:15:00	900	0	0	0
634K	2022-10-14	02:00:00	2	02:15:00	0	1	0:15:00	900	0:00:00	0	0	0	0
655K	2022-10-14	02:00:00	2	02:15:00	0	0	0:15:00	900	0:00:00	0	0	0	0
879K	2022-10-14	02:00:00	2	02:15:00	0	0	0:15:00	900	0:00:00	0	0	0	0
881K	2022-10-14	02:00:00	2	02:15:00	0	0	0:15:00	900	0:00:00	0	0	0	0
884K	2022-10-14	02:00:00	2	02:15:00	0	1	0:15:00	900	0:00:00	0	0	0	0
896K	2022-10-14	02:00:00	2	02:15:00	0	0	0:15:00	900	0:00:00	0	0	0	0
897K	2022-10-14	02:00:00	2	02:15:00	5	18	0:11:34	694	0:03:26	206	1	0	1
901K	2022-10-14	02:00:00	2	02:15:00	0	0	0:15:00	900	0:00:00	0	0	0	0
905K	2022-10-14	02:00:00	2	02:15:00	1	6	0:10:20	620	0:04:40	280	1	0	1
919K	2022-10-14	02:00:00	2	02:15:00	0	0	0:15:00	900	0:00:00	0	0	0	0
921K	2022-10-14	02:00:00	2	02:15:00	0	6	0:14:58	898	0:00:02	2	1	1	0
926K	2022-10-14	02:00:00	2	02:15:00	7	31	0:09:40	580	0:05:20	320	2	1	1
932K	2022-10-14	02:00:00	2	02:15:00	0	0	0:15:00	900	0:00:00	0	0	0	0
934K	2022-10-14	02:00:00	2	02:15:00	0	0	0:15:00	900	0:00:00	0	0	0	0
935K	2022-10-14	02:00:00	2	02:15:00	0	0	0:15:00	900	0:00:00	0	0	0	0
937K	2022-10-14	02:00:00	2	02:15:00	0	0	0:15:00	900	0:00:00	0	0	0	0
938K	2022-10-14	02:00:00	2	02:15:00	0	0	0:15:00	900	0:00:00	0	0	0	0
945K	2022-10-14	02:00:00	2	02:15:00	0	3	0:15:00	900	0:00:00	0	0	0	0
948K	2022-10-14	02:00:00	2	02:15:00	0	1	0:15:00	900	0:00:00	0	0	0	0
956K	2022-10-14	02:00:00	2	02:15:00	0	0	0:15:00	900	0:00:00	0	0	0	0
962K	2022-10-14	02:00:00	2	02:15:00	0	0	0:15:00	900	0:00:00	0	0	0	0
979K	2022-10-14	02:00:00	2	02:15:00	18	66	0:06:54	414	0:08:06	486	1	0	1
982K	2022-10-14	02:00:00	2	02:15:00	0	0	0:15:00	900	0:00:00	0	0	0	0
993K	2022-10-14	02:00:00	2	02:15:00	0	1	0:15:00	900	0:00:00	0	0	0	0
941K	2022-10-14	02:00:00	2	02:15:00	0	1	00:15:00	900	00:00:00	0	0	0	0
231K	2022-10-14	02:15:00	2	02:30:00	0	0	0:15:00	900	0:00:00	0	0	0	0
243K	2022-10-14	02:15:00	2	02:30:00	3	9	0:14:03	843	0:00:57	57	1	1	0
245K	2022-10-14	02:15:00	2	02:30:00	0	0	0:15:00	900	0:00:00	0	0	0	0
246K	2022-10-14	02:15:00	2	02:30:00	0	0	0:15:00	900	0:00:00	0	0	0	0
265K	2022-10-14	02:15:00	2	02:30:00	0	0	0:15:00	900	0:00:00	0	0	0	0
267K	2022-10-14	02:15:00	2	02:30:00	0	0	0:15:00	900	0:00:00	0	0	0	0
279K	2022-10-14	02:15:00	2	02:30:00	0	1	0:15:00	900	0:00:00	0	0	0	0
299K	2022-10-14	02:15:00	2	02:30:00	0	3	0:15:00	900	0:00:00	0	0	0	0
311K	2022-10-14	02:15:00	2	02:30:00	0	0	0:15:00	900	0:00:00	0	0	0	0
314K	2022-10-14	02:15:00	2	02:30:00	0	0	0:15:00	900	0:00:00	0	0	0	0
344K	2022-10-14	02:15:00	2	02:30:00	0	0	0:15:00	900	0:00:00	0	0	0	0
383K	2022-10-14	02:15:00	2	02:30:00	0	4	0:15:00	900	0:00:00	0	0	0	0
391K	2022-10-14	02:15:00	2	02:30:00	0	0	0:15:00	900	0:00:00	0	0	0	0
395K	2022-10-14	02:15:00	2	02:30:00	0	0	0:15:00	900	0:00:00	0	0	0	0
397K	2022-10-14	02:15:00	2	02:30:00	0	0	0:15:00	900	0:00:00	0	0	0	0
406K	2022-10-14	02:15:00	2	02:30:00	2	6	0:14:24	864	0:00:36	36	1	0	1
414K	2022-10-14	02:15:00	2	02:30:00	0	6	0:15:00	900	0:00:00	0	0	0	0
416K	2022-10-14	02:15:00	2	02:30:00	0	0	0:15:00	900	0:00:00	0	0	0	0
420K	2022-10-14	02:15:00	2	02:30:00	0	0	0:15:00	900	0:00:00	0	0	0	0
426K	2022-10-14	02:15:00	2	02:30:00	0	0	0:15:00	900	0:00:00	0	0	0	0
441K	2022-10-14	02:15:00	2	02:30:00	4	17	0:10:39	639	0:04:21	261	1	0	1
461K	2022-10-14	02:15:00	2	02:30:00	0	0	0:15:00	900	0:00:00	0	0	0	0
462K	2022-10-14	02:15:00	2	02:30:00	0	1	0:15:00	900	0:00:00	0	0	0	0
463K	2022-10-14	02:15:00	2	02:30:00	0	0	0:15:00	900	0:00:00	0	0	0	0
474K	2022-10-14	02:15:00	2	02:30:00	0	0	0:15:00	900	0:00:00	0	0	0	0
476K	2022-10-14	02:15:00	2	02:30:00	0	0	0:15:00	900	0:00:00	0	0	0	0
478K	2022-10-14	02:15:00	2	02:30:00	0	0	0:15:00	900	0:00:00	0	0	0	0
491K	2022-10-14	02:15:00	2	02:30:00	0	0	0:15:00	900	0:00:00	0	0	0	0
492K	2022-10-14	02:15:00	2	02:30:00	1	5	0:14:47	887	0:00:13	13	1	0	1
499K	2022-10-14	02:15:00	2	02:30:00	0	0	0:15:00	900	0:00:00	0	0	0	0
504K	2022-10-14	02:15:00	2	02:30:00	3	9	0:06:26	386	0:08:34	514	1	0	1
506K	2022-10-14	02:15:00	2	02:30:00	0	1	0:15:00	900	0:00:00	0	0	0	0
507K	2022-10-14	02:15:00	2	02:30:00	0	3	0:15:00	900	0:00:00	0	0	0	0
508K	2022-10-14	02:15:00	2	02:30:00	0	1	0:15:00	900	0:00:00	0	0	0	0
512K	2022-10-14	02:15:00	2	02:30:00	0	0	0:15:00	900	0:00:00	0	0	0	0
513K	2022-10-14	02:15:00	2	02:30:00	0	0	0:15:00	900	0:00:00	0	0	0	0
516K	2022-10-14	02:15:00	2	02:30:00	0	0	0:15:00	900	0:00:00	0	0	0	0
517K	2022-10-14	02:15:00	2	02:30:00	1	15	0:12:43	763	0:02:17	137	2	1	1
522K	2022-10-14	02:15:00	2	02:30:00	0	0	0:15:00	900	0:00:00	0	0	0	0
529K	2022-10-14	02:15:00	2	02:30:00	0	0	0:15:00	900	0:00:00	0	0	0	0
540K	2022-10-14	02:15:00	2	02:30:00	0	0	0:15:00	900	0:00:00	0	0	0	0
547K	2022-10-14	02:15:00	2	02:30:00	0	1	0:15:00	900	0:00:00	0	0	0	0
550K	2022-10-14	02:15:00	2	02:30:00	0	0	0:15:00	900	0:00:00	0	0	0	0
551K	2022-10-14	02:15:00	2	02:30:00	0	0	0:15:00	900	0:00:00	0	0	0	0
552K	2022-10-14	02:15:00	2	02:30:00	0	0	0:15:00	900	0:00:00	0	0	0	0
558K	2022-10-14	02:15:00	2	02:30:00	0	0	0:15:00	900	0:00:00	0	0	0	0
564K	2022-10-14	02:15:00	2	02:30:00	0	6	0:13:46	826	0:01:14	74	1	1	0
566K	2022-10-14	02:15:00	2	02:30:00	49	225	0:00:00	0	0:15:00	900	0	0	0
574K	2022-10-14	02:15:00	2	02:30:00	1	12	0:14:35	875	0:00:25	25	1	0	1
577K	2022-10-14	02:15:00	2	02:30:00	0	0	0:15:00	900	0:00:00	0	0	0	0
585K	2022-10-14	02:15:00	2	02:30:00	0	0	0:15:00	900	0:00:00	0	0	0	0
605K	2022-10-14	02:15:00	2	02:30:00	0	3	0:15:00	900	0:00:00	0	0	0	0
622K	2022-10-14	02:15:00	2	02:30:00	0	0	0:15:00	900	0:00:00	0	0	0	0
633K	2022-10-14	02:15:00	2	02:30:00	8	29	0:02:12	132	0:12:48	768	1	0	1
634K	2022-10-14	02:15:00	2	02:30:00	2	7	0:13:13	793	0:01:47	107	2	1	1
655K	2022-10-14	02:15:00	2	02:30:00	0	0	0:15:00	900	0:00:00	0	0	0	0
879K	2022-10-14	02:15:00	2	02:30:00	6	29	0:11:41	701	0:03:19	199	2	1	1
881K	2022-10-14	02:15:00	2	02:30:00	1	12	0:13:19	799	0:01:41	101	2	1	1
884K	2022-10-14	02:15:00	2	02:30:00	0	0	0:15:00	900	0:00:00	0	0	0	0
896K	2022-10-14	02:15:00	2	02:30:00	0	2	0:15:00	900	0:00:00	0	0	0	0
897K	2022-10-14	02:15:00	2	02:30:00	0	0	0:15:00	900	0:00:00	0	0	0	0
901K	2022-10-14	02:15:00	2	02:30:00	2	13	0:12:15	735	0:02:45	165	2	1	1
905K	2022-10-14	02:15:00	2	02:30:00	0	0	0:15:00	900	0:00:00	0	0	0	0
919K	2022-10-14	02:15:00	2	02:30:00	0	0	0:15:00	900	0:00:00	0	0	0	0
921K	2022-10-14	02:15:00	2	02:30:00	44	177	0:00:00	0	0:15:00	900	0	0	0
926K	2022-10-14	02:15:00	2	02:30:00	0	0	0:15:00	900	0:00:00	0	0	0	0
932K	2022-10-14	02:15:00	2	02:30:00	0	13	0:15:00	900	0:00:00	0	0	0	0
934K	2022-10-14	02:15:00	2	02:30:00	0	0	0:15:00	900	0:00:00	0	0	0	0
935K	2022-10-14	02:15:00	2	02:30:00	0	1	0:15:00	900	0:00:00	0	0	0	0
937K	2022-10-14	02:15:00	2	02:30:00	0	0	0:15:00	900	0:00:00	0	0	0	0
938K	2022-10-14	02:15:00	2	02:30:00	9	43	0:06:02	362	0:08:58	538	2	1	1
945K	2022-10-14	02:15:00	2	02:30:00	0	0	0:15:00	900	0:00:00	0	0	0	0
948K	2022-10-14	02:15:00	2	02:30:00	0	0	0:15:00	900	0:00:00	0	0	0	0
956K	2022-10-14	02:15:00	2	02:30:00	0	1	0:15:00	900	0:00:00	0	0	0	0
962K	2022-10-14	02:15:00	2	02:30:00	0	2	0:13:46	826	0:01:14	74	1	1	0
979K	2022-10-14	02:15:00	2	02:30:00	0	0	0:15:00	900	0:00:00	0	0	0	0
982K	2022-10-14	02:15:00	2	02:30:00	0	3	0:15:00	900	0:00:00	0	0	0	0
993K	2022-10-14	02:15:00	2	02:30:00	0	2	0:15:00	900	0:00:00	0	0	0	0
941K	2022-10-14	02:15:00	2	02:30:00	0	0	00:15:00	900	00:00:00	0	0	0	0
231K	2022-10-14	02:30:00	2	02:45:00	0	2	0:15:00	900	0:00:00	0	0	0	0
243K	2022-10-14	02:30:00	2	02:45:00	16	52	0:10:05	605	0:04:55	295	1	0	1
245K	2022-10-14	02:30:00	2	02:45:00	0	0	0:15:00	900	0:00:00	0	0	0	0
246K	2022-10-14	02:30:00	2	02:45:00	0	7	0:15:00	900	0:00:00	0	0	0	0
265K	2022-10-14	02:30:00	2	02:45:00	0	1	0:15:00	900	0:00:00	0	0	0	0
267K	2022-10-14	02:30:00	2	02:45:00	0	0	0:15:00	900	0:00:00	0	0	0	0
279K	2022-10-14	02:30:00	2	02:45:00	0	1	0:15:00	900	0:00:00	0	0	0	0
299K	2022-10-14	02:30:00	2	02:45:00	0	0	0:15:00	900	0:00:00	0	0	0	0
311K	2022-10-14	02:30:00	2	02:45:00	0	0	0:15:00	900	0:00:00	0	0	0	0
314K	2022-10-14	02:30:00	2	02:45:00	0	1	0:15:00	900	0:00:00	0	0	0	0
344K	2022-10-14	02:30:00	2	02:45:00	0	0	0:15:00	900	0:00:00	0	0	0	0
383K	2022-10-14	02:30:00	2	02:45:00	0	0	0:15:00	900	0:00:00	0	0	0	0
391K	2022-10-14	02:30:00	2	02:45:00	0	0	0:15:00	900	0:00:00	0	0	0	0
395K	2022-10-14	02:30:00	2	02:45:00	0	0	0:15:00	900	0:00:00	0	0	0	0
397K	2022-10-14	02:30:00	2	02:45:00	0	0	0:15:00	900	0:00:00	0	0	0	0
406K	2022-10-14	02:30:00	2	02:45:00	0	0	0:15:00	900	0:00:00	0	0	0	0
414K	2022-10-14	02:30:00	2	02:45:00	0	3	0:15:00	900	0:00:00	0	0	0	0
416K	2022-10-14	02:30:00	2	02:45:00	0	0	0:15:00	900	0:00:00	0	0	0	0
420K	2022-10-14	02:30:00	2	02:45:00	0	0	0:15:00	900	0:00:00	0	0	0	0
426K	2022-10-14	02:30:00	2	02:45:00	0	0	0:15:00	900	0:00:00	0	0	0	0
441K	2022-10-14	02:30:00	2	02:45:00	0	0	0:15:00	900	0:00:00	0	0	0	0
461K	2022-10-14	02:30:00	2	02:45:00	0	0	0:15:00	900	0:00:00	0	0	0	0
462K	2022-10-14	02:30:00	2	02:45:00	56	147	0:03:23	203	0:11:37	697	2	1	1
463K	2022-10-14	02:30:00	2	02:45:00	14	49	0:04:12	252	0:10:48	648	1	1	0
474K	2022-10-14	02:30:00	2	02:45:00	0	0	0:15:00	900	0:00:00	0	0	0	0
476K	2022-10-14	02:30:00	2	02:45:00	0	0	0:15:00	900	0:00:00	0	0	0	0
478K	2022-10-14	02:30:00	2	02:45:00	0	0	0:15:00	900	0:00:00	0	0	0	0
491K	2022-10-14	02:30:00	2	02:45:00	0	0	0:15:00	900	0:00:00	0	0	0	0
492K	2022-10-14	02:30:00	2	02:45:00	0	0	0:15:00	900	0:00:00	0	0	0	0
499K	2022-10-14	02:30:00	2	02:45:00	0	0	0:15:00	900	0:00:00	0	0	0	0
504K	2022-10-14	02:30:00	2	02:45:00	0	1	0:15:00	900	0:00:00	0	0	0	0
506K	2022-10-14	02:30:00	2	02:45:00	0	2	0:15:00	900	0:00:00	0	0	0	0
507K	2022-10-14	02:30:00	2	02:45:00	0	1	0:15:00	900	0:00:00	0	0	0	0
508K	2022-10-14	02:30:00	2	02:45:00	3	13	0:05:38	338	0:09:22	562	2	1	1
512K	2022-10-14	02:30:00	2	02:45:00	0	0	0:15:00	900	0:00:00	0	0	0	0
513K	2022-10-14	02:30:00	2	02:45:00	0	0	0:15:00	900	0:00:00	0	0	0	0
516K	2022-10-14	02:30:00	2	02:45:00	0	0	0:15:00	900	0:00:00	0	0	0	0
517K	2022-10-14	02:30:00	2	02:45:00	0	0	0:15:00	900	0:00:00	0	0	0	0
522K	2022-10-14	02:30:00	2	02:45:00	2	6	0:14:44	884	0:00:16	16	1	1	0
529K	2022-10-14	02:30:00	2	02:45:00	0	0	0:15:00	900	0:00:00	0	0	0	0
540K	2022-10-14	02:30:00	2	02:45:00	0	0	0:15:00	900	0:00:00	0	0	0	0
547K	2022-10-14	02:30:00	2	02:45:00	0	0	0:15:00	900	0:00:00	0	0	0	0
550K	2022-10-14	02:30:00	2	02:45:00	0	5	0:14:42	882	0:00:18	18	1	1	0
551K	2022-10-14	02:30:00	2	02:45:00	2	9	0:14:39	879	0:00:21	21	2	1	1
552K	2022-10-14	02:30:00	2	02:45:00	0	1	0:14:53	893	0:00:07	7	1	1	0
558K	2022-10-14	02:30:00	2	02:45:00	0	0	0:15:00	900	0:00:00	0	0	0	0
564K	2022-10-14	02:30:00	2	02:45:00	2	6	0:14:02	842	0:00:58	58	1	0	1
566K	2022-10-14	02:30:00	2	02:45:00	7	35	0:12:42	762	0:02:18	138	1	0	1
574K	2022-10-14	02:30:00	2	02:45:00	0	1	0:15:00	900	0:00:00	0	0	0	0
577K	2022-10-14	02:30:00	2	02:45:00	0	0	0:15:00	900	0:00:00	0	0	0	0
585K	2022-10-14	02:30:00	2	02:45:00	0	0	0:15:00	900	0:00:00	0	0	0	0
605K	2022-10-14	02:30:00	2	02:45:00	4	27	0:09:35	575	0:05:25	325	1	1	0
622K	2022-10-14	02:30:00	2	02:45:00	0	1	0:15:00	900	0:00:00	0	0	0	0
633K	2022-10-14	02:30:00	2	02:45:00	0	1	0:14:39	879	0:00:21	21	1	1	0
634K	2022-10-14	02:30:00	2	02:45:00	0	0	0:15:00	900	0:00:00	0	0	0	0
655K	2022-10-14	02:30:00	2	02:45:00	0	4	0:15:00	900	0:00:00	0	0	0	0
879K	2022-10-14	02:30:00	2	02:45:00	0	0	0:15:00	900	0:00:00	0	0	0	0
881K	2022-10-14	02:30:00	2	02:45:00	0	0	0:15:00	900	0:00:00	0	0	0	0
884K	2022-10-14	02:30:00	2	02:45:00	0	2	0:15:00	900	0:00:00	0	0	0	0
896K	2022-10-14	02:30:00	2	02:45:00	0	0	0:15:00	900	0:00:00	0	0	0	0
897K	2022-10-14	02:30:00	2	02:45:00	0	0	0:15:00	900	0:00:00	0	0	0	0
901K	2022-10-14	02:30:00	2	02:45:00	0	0	0:15:00	900	0:00:00	0	0	0	0
905K	2022-10-14	02:30:00	2	02:45:00	0	0	0:15:00	900	0:00:00	0	0	0	0
919K	2022-10-14	02:30:00	2	02:45:00	3	17	0:11:46	706	0:03:14	194	2	1	1
921K	2022-10-14	02:30:00	2	02:45:00	3	17	0:00:00	0	0:15:00	900	0	0	0
926K	2022-10-14	02:30:00	2	02:45:00	0	0	0:15:00	900	0:00:00	0	0	0	0
932K	2022-10-14	02:30:00	2	02:45:00	0	23	0:15:00	900	0:00:00	0	0	0	0
934K	2022-10-14	02:30:00	2	02:45:00	0	2	0:15:00	900	0:00:00	0	0	0	0
935K	2022-10-14	02:30:00	2	02:45:00	0	1	0:15:00	900	0:00:00	0	0	0	0
937K	2022-10-14	02:30:00	2	02:45:00	0	0	0:15:00	900	0:00:00	0	0	0	0
938K	2022-10-14	02:30:00	2	02:45:00	0	0	0:15:00	900	0:00:00	0	0	0	0
945K	2022-10-14	02:30:00	2	02:45:00	0	5	0:15:00	900	0:00:00	0	0	0	0
948K	2022-10-14	02:30:00	2	02:45:00	0	0	0:15:00	900	0:00:00	0	0	0	0
956K	2022-10-14	02:30:00	2	02:45:00	0	0	0:15:00	900	0:00:00	0	0	0	0
962K	2022-10-14	02:30:00	2	02:45:00	6	20	0:00:00	0	0:15:00	900	0	0	0
979K	2022-10-14	02:30:00	2	02:45:00	0	0	0:15:00	900	0:00:00	0	0	0	0
982K	2022-10-14	02:30:00	2	02:45:00	0	5	0:15:00	900	0:00:00	0	0	0	0
993K	2022-10-14	02:30:00	2	02:45:00	0	0	0:15:00	900	0:00:00	0	0	0	0
941K	2022-10-14	02:30:00	2	02:45:00	6	32	00:08:24	504	00:06:36	396	2	1	1
231K	2022-10-14	02:45:00	2	03:00:00	0	0	0:15:00	900	0:00:00	0	0	0	0
243K	2022-10-14	02:45:00	2	03:00:00	0	0	0:15:00	900	0:00:00	0	0	0	0
245K	2022-10-14	02:45:00	2	03:00:00	0	0	0:15:00	900	0:00:00	0	0	0	0
246K	2022-10-14	02:45:00	2	03:00:00	0	0	0:15:00	900	0:00:00	0	0	0	0
265K	2022-10-14	02:45:00	2	03:00:00	0	0	0:15:00	900	0:00:00	0	0	0	0
267K	2022-10-14	02:45:00	2	03:00:00	0	0	0:15:00	900	0:00:00	0	0	0	0
279K	2022-10-14	02:45:00	2	03:00:00	0	2	0:15:00	900	0:00:00	0	0	0	0
299K	2022-10-14	02:45:00	2	03:00:00	0	0	0:15:00	900	0:00:00	0	0	0	0
311K	2022-10-14	02:45:00	2	03:00:00	0	0	0:15:00	900	0:00:00	0	0	0	0
314K	2022-10-14	02:45:00	2	03:00:00	0	1	0:15:00	900	0:00:00	0	0	0	0
344K	2022-10-14	02:45:00	2	03:00:00	0	0	0:15:00	900	0:00:00	0	0	0	0
383K	2022-10-14	02:45:00	2	03:00:00	0	0	0:15:00	900	0:00:00	0	0	0	0
391K	2022-10-14	02:45:00	2	03:00:00	0	0	0:15:00	900	0:00:00	0	0	0	0
395K	2022-10-14	02:45:00	2	03:00:00	0	0	0:15:00	900	0:00:00	0	0	0	0
397K	2022-10-14	02:45:00	2	03:00:00	0	0	0:15:00	900	0:00:00	0	0	0	0
406K	2022-10-14	02:45:00	2	03:00:00	0	0	0:15:00	900	0:00:00	0	0	0	0
414K	2022-10-14	02:45:00	2	03:00:00	26	106	0:08:03	483	0:06:57	417	1	1	0
416K	2022-10-14	02:45:00	2	03:00:00	0	0	0:15:00	900	0:00:00	0	0	0	0
420K	2022-10-14	02:45:00	2	03:00:00	0	0	0:15:00	900	0:00:00	0	0	0	0
426K	2022-10-14	02:45:00	2	03:00:00	0	0	0:15:00	900	0:00:00	0	0	0	0
441K	2022-10-14	02:45:00	2	03:00:00	0	0	0:15:00	900	0:00:00	0	0	0	0
461K	2022-10-14	02:45:00	2	03:00:00	0	0	0:15:00	900	0:00:00	0	0	0	0
462K	2022-10-14	02:45:00	2	03:00:00	0	0	0:15:00	900	0:00:00	0	0	0	0
463K	2022-10-14	02:45:00	2	03:00:00	8	35	0:07:11	431	0:07:49	469	1	0	1
474K	2022-10-14	02:45:00	2	03:00:00	16	75	0:08:42	522	0:06:18	378	2	1	1
476K	2022-10-14	02:45:00	2	03:00:00	0	0	0:15:00	900	0:00:00	0	0	0	0
478K	2022-10-14	02:45:00	2	03:00:00	0	0	0:15:00	900	0:00:00	0	0	0	0
491K	2022-10-14	02:45:00	2	03:00:00	0	0	0:15:00	900	0:00:00	0	0	0	0
492K	2022-10-14	02:45:00	2	03:00:00	0	0	0:15:00	900	0:00:00	0	0	0	0
499K	2022-10-14	02:45:00	2	03:00:00	0	0	0:15:00	900	0:00:00	0	0	0	0
504K	2022-10-14	02:45:00	2	03:00:00	0	1	0:15:00	900	0:00:00	0	0	0	0
506K	2022-10-14	02:45:00	2	03:00:00	0	5	0:15:00	900	0:00:00	0	0	0	0
507K	2022-10-14	02:45:00	2	03:00:00	0	0	0:15:00	900	0:00:00	0	0	0	0
508K	2022-10-14	02:45:00	2	03:00:00	0	0	0:15:00	900	0:00:00	0	0	0	0
512K	2022-10-14	02:45:00	2	03:00:00	0	1	0:15:00	900	0:00:00	0	0	0	0
513K	2022-10-14	02:45:00	2	03:00:00	0	0	0:15:00	900	0:00:00	0	0	0	0
516K	2022-10-14	02:45:00	2	03:00:00	13	81	0:07:09	429	0:07:51	471	1	1	0
517K	2022-10-14	02:45:00	2	03:00:00	8	34	0:11:58	718	0:03:02	182	2	1	1
522K	2022-10-14	02:45:00	2	03:00:00	10	34	0:10:50	650	0:04:10	250	1	0	1
529K	2022-10-14	02:45:00	2	03:00:00	0	0	0:15:00	900	0:00:00	0	0	0	0
540K	2022-10-14	02:45:00	2	03:00:00	0	0	0:15:00	900	0:00:00	0	0	0	0
547K	2022-10-14	02:45:00	2	03:00:00	1	8	0:10:11	611	0:04:49	289	1	1	0
550K	2022-10-14	02:45:00	2	03:00:00	2	7	0:06:37	397	0:08:23	503	1	0	1
551K	2022-10-14	02:45:00	2	03:00:00	0	0	0:15:00	900	0:00:00	0	0	0	0
552K	2022-10-14	02:45:00	2	03:00:00	0	5	0:11:40	700	0:03:20	200	1	0	1
558K	2022-10-14	02:45:00	2	03:00:00	0	0	0:15:00	900	0:00:00	0	0	0	0
564K	2022-10-14	02:45:00	2	03:00:00	0	2	0:15:00	900	0:00:00	0	0	0	0
566K	2022-10-14	02:45:00	2	03:00:00	0	0	0:15:00	900	0:00:00	0	0	0	0
574K	2022-10-14	02:45:00	2	03:00:00	0	6	0:15:00	900	0:00:00	0	0	0	0
577K	2022-10-14	02:45:00	2	03:00:00	0	0	0:15:00	900	0:00:00	0	0	0	0
585K	2022-10-14	02:45:00	2	03:00:00	0	0	0:15:00	900	0:00:00	0	0	0	0
605K	2022-10-14	02:45:00	2	03:00:00	7	21	0:13:38	818	0:01:22	82	1	0	1
622K	2022-10-14	02:45:00	2	03:00:00	0	1	0:15:00	900	0:00:00	0	0	0	0
633K	2022-10-14	02:45:00	2	03:00:00	3	23	0:07:42	462	0:07:18	438	1	0	1
634K	2022-10-14	02:45:00	2	03:00:00	0	0	0:15:00	900	0:00:00	0	0	0	0
655K	2022-10-14	02:45:00	2	03:00:00	11	47	0:08:55	535	0:06:05	365	1	1	0
879K	2022-10-14	02:45:00	2	03:00:00	0	1	0:15:00	900	0:00:00	0	0	0	0
881K	2022-10-14	02:45:00	2	03:00:00	0	0	0:15:00	900	0:00:00	0	0	0	0
884K	2022-10-14	02:45:00	2	03:00:00	0	0	0:15:00	900	0:00:00	0	0	0	0
896K	2022-10-14	02:45:00	2	03:00:00	0	0	0:15:00	900	0:00:00	0	0	0	0
897K	2022-10-14	02:45:00	2	03:00:00	0	0	0:15:00	900	0:00:00	0	0	0	0
901K	2022-10-14	02:45:00	2	03:00:00	0	0	0:15:00	900	0:00:00	0	0	0	0
905K	2022-10-14	02:45:00	2	03:00:00	0	0	0:15:00	900	0:00:00	0	0	0	0
919K	2022-10-14	02:45:00	2	03:00:00	0	0	0:15:00	900	0:00:00	0	0	0	0
921K	2022-10-14	02:45:00	2	03:00:00	39	143	0:01:41	101	0:13:19	799	1	0	1
926K	2022-10-14	02:45:00	2	03:00:00	0	1	0:15:00	900	0:00:00	0	0	0	0
932K	2022-10-14	02:45:00	2	03:00:00	0	0	0:15:00	900	0:00:00	0	0	0	0
934K	2022-10-14	02:45:00	2	03:00:00	0	3	0:15:00	900	0:00:00	0	0	0	0
935K	2022-10-14	02:45:00	2	03:00:00	4	18	0:08:22	502	0:06:38	398	2	1	1
937K	2022-10-14	02:45:00	2	03:00:00	0	0	0:15:00	900	0:00:00	0	0	0	0
938K	2022-10-14	02:45:00	2	03:00:00	0	0	0:15:00	900	0:00:00	0	0	0	0
945K	2022-10-14	02:45:00	2	03:00:00	0	4	0:15:00	900	0:00:00	0	0	0	0
948K	2022-10-14	02:45:00	2	03:00:00	1	10	0:10:02	602	0:04:58	298	2	1	1
956K	2022-10-14	02:45:00	2	03:00:00	0	1	0:15:00	900	0:00:00	0	0	0	0
962K	2022-10-14	02:45:00	2	03:00:00	12	37	0:04:50	290	0:10:10	610	1	0	1
979K	2022-10-14	02:45:00	2	03:00:00	0	0	0:15:00	900	0:00:00	0	0	0	0
982K	2022-10-14	02:45:00	2	03:00:00	0	0	0:15:00	900	0:00:00	0	0	0	0
993K	2022-10-14	02:45:00	2	03:00:00	0	0	0:15:00	900	0:00:00	0	0	0	0
941K	2022-10-14	02:45:00	2	03:00:00	0	0	00:15:00	900	00:00:00	0	0	0	0
231K	2022-10-15	02:00:00	2	02:15:00	0	0	0:15:00	900	0:00:00	0	0	0	0
243K	2022-10-15	02:00:00	2	02:15:00	1	13	0:11:06	666	0:03:54	234	2	1	1
245K	2022-10-15	02:00:00	2	02:15:00	0	0	0:15:00	900	0:00:00	0	0	0	0
246K	2022-10-15	02:00:00	2	02:15:00	0	4	0:15:00	900	0:00:00	0	0	0	0
265K	2022-10-15	02:00:00	2	02:15:00	0	2	0:15:00	900	0:00:00	0	0	0	0
267K	2022-10-15	02:00:00	2	02:15:00	0	0	0:15:00	900	0:00:00	0	0	0	0
279K	2022-10-15	02:00:00	2	02:15:00	0	0	0:15:00	900	0:00:00	0	0	0	0
299K	2022-10-15	02:00:00	2	02:15:00	0	0	0:15:00	900	0:00:00	0	0	0	0
311K	2022-10-15	02:00:00	2	02:15:00	0	1	0:15:00	900	0:00:00	0	0	0	0
314K	2022-10-15	02:00:00	2	02:15:00	0	0	0:15:00	900	0:00:00	0	0	0	0
344K	2022-10-15	02:00:00	2	02:15:00	0	0	0:15:00	900	0:00:00	0	0	0	0
383K	2022-10-15	02:00:00	2	02:15:00	24	83	0:06:51	411	0:08:09	489	1	0	1
391K	2022-10-15	02:00:00	2	02:15:00	0	2	0:15:00	900	0:00:00	0	0	0	0
395K	2022-10-15	02:00:00	2	02:15:00	5	20	0:11:46	706	0:03:14	194	1	0	1
397K	2022-10-15	02:00:00	2	02:15:00	0	0	0:15:00	900	0:00:00	0	0	0	0
406K	2022-10-15	02:00:00	2	02:15:00	0	0	0:15:00	900	0:00:00	0	0	0	0
414K	2022-10-15	02:00:00	2	02:15:00	0	4	0:15:00	900	0:00:00	0	0	0	0
416K	2022-10-15	02:00:00	2	02:15:00	0	32	0:15:00	900	0:00:00	0	0	0	0
420K	2022-10-15	02:00:00	2	02:15:00	26	98	0:02:03	123	0:12:57	777	1	1	0
426K	2022-10-15	02:00:00	2	02:15:00	0	0	0:15:00	900	0:00:00	0	0	0	0
441K	2022-10-15	02:00:00	2	02:15:00	0	0	0:15:00	900	0:00:00	0	0	0	0
461K	2022-10-15	02:00:00	2	02:15:00	0	0	0:15:00	900	0:00:00	0	0	0	0
462K	2022-10-15	02:00:00	2	02:15:00	0	0	0:15:00	900	0:00:00	0	0	0	0
463K	2022-10-15	02:00:00	2	02:15:00	0	14	0:07:14	434	0:07:46	466	1	1	0
474K	2022-10-15	02:00:00	2	02:15:00	0	0	0:15:00	900	0:00:00	0	0	0	0
476K	2022-10-15	02:00:00	2	02:15:00	0	1	0:15:00	900	0:00:00	0	0	0	0
478K	2022-10-15	02:00:00	2	02:15:00	4	16	0:09:09	549	0:05:51	351	1	0	1
491K	2022-10-15	02:00:00	2	02:15:00	0	3	0:15:00	900	0:00:00	0	0	0	0
492K	2022-10-15	02:00:00	2	02:15:00	5	13	0:00:00	0	0:15:00	900	0	0	0
499K	2022-10-15	02:00:00	2	02:15:00	0	0	0:15:00	900	0:00:00	0	0	0	0
504K	2022-10-15	02:00:00	2	02:15:00	0	1	0:15:00	900	0:00:00	0	0	0	0
506K	2022-10-15	02:00:00	2	02:15:00	7	17	0:00:00	0	0:15:00	900	0	0	0
507K	2022-10-15	02:00:00	2	02:15:00	0	0	0:15:00	900	0:00:00	0	0	0	0
508K	2022-10-15	02:00:00	2	02:15:00	7	29	0:13:36	816	0:01:24	84	1	1	0
512K	2022-10-15	02:00:00	2	02:15:00	0	0	0:15:00	900	0:00:00	0	0	0	0
513K	2022-10-15	02:00:00	2	02:15:00	1	13	0:09:14	554	0:05:46	346	2	1	1
516K	2022-10-15	02:00:00	2	02:15:00	0	0	0:15:00	900	0:00:00	0	0	0	0
517K	2022-10-15	02:00:00	2	02:15:00	3	25	0:11:18	678	0:03:42	222	2	1	1
522K	2022-10-15	02:00:00	2	02:15:00	2	7	0:14:40	880	0:00:20	20	1	0	1
529K	2022-10-15	02:00:00	2	02:15:00	5	19	0:13:03	783	0:01:57	117	2	1	1
540K	2022-10-15	02:00:00	2	02:15:00	4	14	0:00:00	0	0:15:00	900	0	0	0
547K	2022-10-15	02:00:00	2	02:15:00	0	7	0:12:02	722	0:02:58	178	1	1	0
550K	2022-10-15	02:00:00	2	02:15:00	2	15	0:00:00	0	0:15:00	900	0	0	0
551K	2022-10-15	02:00:00	2	02:15:00	0	0	0:15:00	900	0:00:00	0	0	0	0
552K	2022-10-15	02:00:00	2	02:15:00	0	0	0:15:00	900	0:00:00	0	0	0	0
558K	2022-10-15	02:00:00	2	02:15:00	2	13	0:00:00	0	0:15:00	900	0	0	0
564K	2022-10-15	02:00:00	2	02:15:00	24	95	0:10:27	627	0:04:33	273	1	0	1
566K	2022-10-15	02:00:00	2	02:15:00	0	3	0:15:00	900	0:00:00	0	0	0	0
574K	2022-10-15	02:00:00	2	02:15:00	0	1	0:15:00	900	0:00:00	0	0	0	0
577K	2022-10-15	02:00:00	2	02:15:00	0	0	0:13:28	808	0:01:32	92	1	1	0
585K	2022-10-15	02:00:00	2	02:15:00	0	0	0:15:00	900	0:00:00	0	0	0	0
605K	2022-10-15	02:00:00	2	02:15:00	0	0	0:15:00	900	0:00:00	0	0	0	0
622K	2022-10-15	02:00:00	2	02:15:00	0	0	0:15:00	900	0:00:00	0	0	0	0
633K	2022-10-15	02:00:00	2	02:15:00	0	0	0:15:00	900	0:00:00	0	0	0	0
634K	2022-10-15	02:00:00	2	02:15:00	12	42	0:11:43	703	0:03:17	197	2	1	1
655K	2022-10-15	02:00:00	2	02:15:00	16	96	0:05:07	307	0:09:53	593	1	0	1
879K	2022-10-15	02:00:00	2	02:15:00	5	26	0:07:15	435	0:07:45	465	2	1	1
881K	2022-10-15	02:00:00	2	02:15:00	0	0	0:15:00	900	0:00:00	0	0	0	0
884K	2022-10-15	02:00:00	2	02:15:00	0	0	0:15:00	900	0:00:00	0	0	0	0
896K	2022-10-15	02:00:00	2	02:15:00	0	0	0:15:00	900	0:00:00	0	0	0	0
897K	2022-10-15	02:00:00	2	02:15:00	8	22	0:11:39	699	0:03:21	201	1	1	0
901K	2022-10-15	02:00:00	2	02:15:00	22	66	0:06:05	365	0:08:55	535	1	1	0
905K	2022-10-15	02:00:00	2	02:15:00	4	13	0:06:25	385	0:08:35	515	1	1	0
919K	2022-10-15	02:00:00	2	02:15:00	0	0	0:15:00	900	0:00:00	0	0	0	0
921K	2022-10-15	02:00:00	2	02:15:00	0	0	0:15:00	900	0:00:00	0	0	0	0
926K	2022-10-15	02:00:00	2	02:15:00	18	69	0:11:41	701	0:03:19	199	1	0	1
932K	2022-10-15	02:00:00	2	02:15:00	0	2	0:15:00	900	0:00:00	0	0	0	0
934K	2022-10-15	02:00:00	2	02:15:00	0	2	0:15:00	900	0:00:00	0	0	0	0
935K	2022-10-15	02:00:00	2	02:15:00	25	103	0:11:40	700	0:03:20	200	1	1	0
937K	2022-10-15	02:00:00	2	02:15:00	0	5	0:15:00	900	0:00:00	0	0	0	0
938K	2022-10-15	02:00:00	2	02:15:00	10	51	0:00:00	0	0:15:00	900	0	0	0
945K	2022-10-15	02:00:00	2	02:15:00	0	6	0:15:00	900	0:00:00	0	0	0	0
948K	2022-10-15	02:00:00	2	02:15:00	2	7	0:13:45	825	0:01:15	75	1	0	1
956K	2022-10-15	02:00:00	2	02:15:00	25	90	0:09:20	560	0:05:40	340	1	0	1
962K	2022-10-15	02:00:00	2	02:15:00	0	0	0:15:00	900	0:00:00	0	0	0	0
979K	2022-10-15	02:00:00	2	02:15:00	0	0	0:15:00	900	0:00:00	0	0	0	0
982K	2022-10-15	02:00:00	2	02:15:00	0	0	0:15:00	900	0:00:00	0	0	0	0
993K	2022-10-15	02:00:00	2	02:15:00	0	0	0:15:00	900	0:00:00	0	0	0	0
941K	2022-10-15	02:00:00	2	02:15:00	0	0	00:15:00	900	00:00:00	0	0	0	0
231K	2022-10-15	02:15:00	2	02:30:00	0	0	0:15:00	900	0:00:00	0	0	0	0
243K	2022-10-15	02:15:00	2	02:30:00	0	1	0:15:00	900	0:00:00	0	0	0	0
245K	2022-10-15	02:15:00	2	02:30:00	0	0	0:15:00	900	0:00:00	0	0	0	0
246K	2022-10-15	02:15:00	2	02:30:00	0	2	0:15:00	900	0:00:00	0	0	0	0
265K	2022-10-15	02:15:00	2	02:30:00	0	0	0:15:00	900	0:00:00	0	0	0	0
267K	2022-10-15	02:15:00	2	02:30:00	0	1	0:15:00	900	0:00:00	0	0	0	0
279K	2022-10-15	02:15:00	2	02:30:00	0	0	0:15:00	900	0:00:00	0	0	0	0
299K	2022-10-15	02:15:00	2	02:30:00	0	4	0:15:00	900	0:00:00	0	0	0	0
311K	2022-10-15	02:15:00	2	02:30:00	0	0	0:15:00	900	0:00:00	0	0	0	0
314K	2022-10-15	02:15:00	2	02:30:00	6	30	0:13:09	789	0:01:51	111	2	1	1
344K	2022-10-15	02:15:00	2	02:30:00	14	74	0:11:41	701	0:03:19	199	2	1	1
383K	2022-10-15	02:15:00	2	02:30:00	0	0	0:15:00	900	0:00:00	0	0	0	0
391K	2022-10-15	02:15:00	2	02:30:00	0	1	0:15:00	900	0:00:00	0	0	0	0
395K	2022-10-15	02:15:00	2	02:30:00	0	0	0:15:00	900	0:00:00	0	0	0	0
397K	2022-10-15	02:15:00	2	02:30:00	0	0	0:15:00	900	0:00:00	0	0	0	0
406K	2022-10-15	02:15:00	2	02:30:00	0	4	0:15:00	900	0:00:00	0	0	0	0
414K	2022-10-15	02:15:00	2	02:30:00	0	4	0:15:00	900	0:00:00	0	0	0	0
416K	2022-10-15	02:15:00	2	02:30:00	0	6	0:15:00	900	0:00:00	0	0	0	0
420K	2022-10-15	02:15:00	2	02:30:00	31	89	0:00:00	0	0:15:00	900	0	0	0
426K	2022-10-15	02:15:00	2	02:30:00	0	0	0:15:00	900	0:00:00	0	0	0	0
441K	2022-10-15	02:15:00	2	02:30:00	24	86	0:00:53	53	0:14:07	847	2	1	1
461K	2022-10-15	02:15:00	2	02:30:00	0	0	0:15:00	900	0:00:00	0	0	0	0
462K	2022-10-15	02:15:00	2	02:30:00	4	17	0:10:50	650	0:04:10	250	1	1	0
463K	2022-10-15	02:15:00	2	02:30:00	4	17	0:08:50	530	0:06:10	370	1	0	1
474K	2022-10-15	02:15:00	2	02:30:00	0	1	0:15:00	900	0:00:00	0	0	0	0
476K	2022-10-15	02:15:00	2	02:30:00	0	2	0:15:00	900	0:00:00	0	0	0	0
478K	2022-10-15	02:15:00	2	02:30:00	0	1	0:15:00	900	0:00:00	0	0	0	0
491K	2022-10-15	02:15:00	2	02:30:00	0	2	0:15:00	900	0:00:00	0	0	0	0
492K	2022-10-15	02:15:00	2	02:30:00	24	76	0:00:00	0	0:15:00	900	0	0	0
499K	2022-10-15	02:15:00	2	02:30:00	0	0	0:15:00	900	0:00:00	0	0	0	0
504K	2022-10-15	02:15:00	2	02:30:00	0	0	0:15:00	900	0:00:00	0	0	0	0
506K	2022-10-15	02:15:00	2	02:30:00	15	89	0:06:54	414	0:08:06	486	1	0	1
507K	2022-10-15	02:15:00	2	02:30:00	0	2	0:15:00	900	0:00:00	0	0	0	0
508K	2022-10-15	02:15:00	2	02:30:00	15	59	0:00:00	0	0:15:00	900	0	0	0
512K	2022-10-15	02:15:00	2	02:30:00	0	0	0:15:00	900	0:00:00	0	0	0	0
513K	2022-10-15	02:15:00	2	02:30:00	0	0	0:15:00	900	0:00:00	0	0	0	0
516K	2022-10-15	02:15:00	2	02:30:00	0	0	0:15:00	900	0:00:00	0	0	0	0
517K	2022-10-15	02:15:00	2	02:30:00	0	0	0:15:00	900	0:00:00	0	0	0	0
522K	2022-10-15	02:15:00	2	02:30:00	0	1	0:15:00	900	0:00:00	0	0	0	0
529K	2022-10-15	02:15:00	2	02:30:00	0	0	0:15:00	900	0:00:00	0	0	0	0
540K	2022-10-15	02:15:00	2	02:30:00	36	133	0:00:00	0	0:15:00	900	0	0	0
547K	2022-10-15	02:15:00	2	02:30:00	3	26	0:00:00	0	0:15:00	900	0	0	0
550K	2022-10-15	02:15:00	2	02:30:00	10	51	0:05:46	346	0:09:14	554	1	0	1
551K	2022-10-15	02:15:00	2	02:30:00	6	32	0:06:27	387	0:08:33	513	1	1	0
552K	2022-10-15	02:15:00	2	02:30:00	0	0	0:15:00	900	0:00:00	0	0	0	0
558K	2022-10-15	02:15:00	2	02:30:00	20	59	0:00:22	22	0:14:38	878	1	0	1
564K	2022-10-15	02:15:00	2	02:30:00	0	0	0:15:00	900	0:00:00	0	0	0	0
566K	2022-10-15	02:15:00	2	02:30:00	35	119	0:05:09	309	0:09:51	591	2	1	1
574K	2022-10-15	02:15:00	2	02:30:00	0	1	0:15:00	900	0:00:00	0	0	0	0
577K	2022-10-15	02:15:00	2	02:30:00	16	79	0:00:00	0	0:15:00	900	0	0	0
585K	2022-10-15	02:15:00	2	02:30:00	0	0	0:15:00	900	0:00:00	0	0	0	0
605K	2022-10-15	02:15:00	2	02:30:00	1	11	0:12:04	724	0:02:56	176	2	1	1
622K	2022-10-15	02:15:00	2	02:30:00	0	0	0:15:00	900	0:00:00	0	0	0	0
633K	2022-10-15	02:15:00	2	02:30:00	0	5	0:09:45	585	0:05:15	315	2	1	1
634K	2022-10-15	02:15:00	2	02:30:00	0	3	0:15:00	900	0:00:00	0	0	0	0
655K	2022-10-15	02:15:00	2	02:30:00	0	0	0:15:00	900	0:00:00	0	0	0	0
879K	2022-10-15	02:15:00	2	02:30:00	0	0	0:15:00	900	0:00:00	0	0	0	0
881K	2022-10-15	02:15:00	2	02:30:00	0	2	0:12:07	727	0:02:53	173	2	1	1
884K	2022-10-15	02:15:00	2	02:30:00	0	0	0:15:00	900	0:00:00	0	0	0	0
896K	2022-10-15	02:15:00	2	02:30:00	0	0	0:15:00	900	0:00:00	0	0	0	0
897K	2022-10-15	02:15:00	2	02:30:00	19	72	0:00:00	0	0:15:00	900	0	0	0
901K	2022-10-15	02:15:00	2	02:30:00	6	29	0:12:26	746	0:02:34	154	1	0	1
905K	2022-10-15	02:15:00	2	02:30:00	2	8	0:10:05	605	0:04:55	295	1	0	1
919K	2022-10-15	02:15:00	2	02:30:00	0	0	0:15:00	900	0:00:00	0	0	0	0
921K	2022-10-15	02:15:00	2	02:30:00	0	4	0:15:00	900	0:00:00	0	0	0	0
926K	2022-10-15	02:15:00	2	02:30:00	6	28	0:10:15	615	0:04:45	285	2	1	1
932K	2022-10-15	02:15:00	2	02:30:00	0	11	0:15:00	900	0:00:00	0	0	0	0
934K	2022-10-15	02:15:00	2	02:30:00	0	8	0:15:00	900	0:00:00	0	0	0	0
935K	2022-10-15	02:15:00	2	02:30:00	5	20	0:12:04	724	0:02:56	176	1	0	1
937K	2022-10-15	02:15:00	2	02:30:00	0	5	0:15:00	900	0:00:00	0	0	0	0
938K	2022-10-15	02:15:00	2	02:30:00	2	12	0:13:59	839	0:01:01	61	1	0	1
945K	2022-10-15	02:15:00	2	02:30:00	0	10	0:15:00	900	0:00:00	0	0	0	0
948K	2022-10-15	02:15:00	2	02:30:00	0	0	0:15:00	900	0:00:00	0	0	0	0
956K	2022-10-15	02:15:00	2	02:30:00	0	0	0:15:00	900	0:00:00	0	0	0	0
962K	2022-10-15	02:15:00	2	02:30:00	21	117	0:09:24	564	0:05:36	336	2	1	1
979K	2022-10-15	02:15:00	2	02:30:00	0	0	0:15:00	900	0:00:00	0	0	0	0
982K	2022-10-15	02:15:00	2	02:30:00	0	0	0:15:00	900	0:00:00	0	0	0	0
993K	2022-10-15	02:15:00	2	02:30:00	0	0	0:15:00	900	0:00:00	0	0	0	0
941K	2022-10-15	02:15:00	2	02:30:00	0	5	00:15:00	900	00:00:00	0	0	0	0
231K	2022-10-15	02:30:00	2	02:45:00	0	0	0:15:00	900	0:00:00	0	0	0	0
243K	2022-10-15	02:30:00	2	02:45:00	8	37	0:08:24	504	0:06:36	396	2	1	1
245K	2022-10-15	02:30:00	2	02:45:00	0	0	0:15:00	900	0:00:00	0	0	0	0
246K	2022-10-15	02:30:00	2	02:45:00	0	5	0:15:00	900	0:00:00	0	0	0	0
265K	2022-10-15	02:30:00	2	02:45:00	0	5	0:15:00	900	0:00:00	0	0	0	0
267K	2022-10-15	02:30:00	2	02:45:00	1	6	0:12:45	765	0:02:15	135	2	1	1
279K	2022-10-15	02:30:00	2	02:45:00	0	3	0:15:00	900	0:00:00	0	0	0	0
299K	2022-10-15	02:30:00	2	02:45:00	0	0	0:15:00	900	0:00:00	0	0	0	0
311K	2022-10-15	02:30:00	2	02:45:00	0	0	0:15:00	900	0:00:00	0	0	0	0
314K	2022-10-15	02:30:00	2	02:45:00	0	0	0:15:00	900	0:00:00	0	0	0	0
344K	2022-10-15	02:30:00	2	02:45:00	0	1	0:15:00	900	0:00:00	0	0	0	0
383K	2022-10-15	02:30:00	2	02:45:00	0	0	0:15:00	900	0:00:00	0	0	0	0
391K	2022-10-15	02:30:00	2	02:45:00	0	0	0:15:00	900	0:00:00	0	0	0	0
395K	2022-10-15	02:30:00	2	02:45:00	0	0	0:15:00	900	0:00:00	0	0	0	0
397K	2022-10-15	02:30:00	2	02:45:00	0	0	0:15:00	900	0:00:00	0	0	0	0
406K	2022-10-15	02:30:00	2	02:45:00	0	2	0:15:00	900	0:00:00	0	0	0	0
414K	2022-10-15	02:30:00	2	02:45:00	0	0	0:15:00	900	0:00:00	0	0	0	0
416K	2022-10-15	02:30:00	2	02:45:00	5	30	0:07:51	471	0:07:09	429	1	1	0
420K	2022-10-15	02:30:00	2	02:45:00	6	19	0:00:00	0	0:15:00	900	0	0	0
426K	2022-10-15	02:30:00	2	02:45:00	0	0	0:15:00	900	0:00:00	0	0	0	0
441K	2022-10-15	02:30:00	2	02:45:00	0	1	0:15:00	900	0:00:00	0	0	0	0
461K	2022-10-15	02:30:00	2	02:45:00	0	0	0:15:00	900	0:00:00	0	0	0	0
462K	2022-10-15	02:30:00	2	02:45:00	5	20	0:12:56	776	0:02:04	124	1	0	1
463K	2022-10-15	02:30:00	2	02:45:00	0	0	0:15:00	900	0:00:00	0	0	0	0
474K	2022-10-15	02:30:00	2	02:45:00	0	0	0:15:00	900	0:00:00	0	0	0	0
476K	2022-10-15	02:30:00	2	02:45:00	0	2	0:15:00	900	0:00:00	0	0	0	0
478K	2022-10-15	02:30:00	2	02:45:00	0	1	0:15:00	900	0:00:00	0	0	0	0
491K	2022-10-15	02:30:00	2	02:45:00	0	79	0:15:00	900	0:00:00	0	0	0	0
492K	2022-10-15	02:30:00	2	02:45:00	0	0	0:00:00	0	0:15:00	900	0	0	0
499K	2022-10-15	02:30:00	2	02:45:00	0	0	0:15:00	900	0:00:00	0	0	0	0
504K	2022-10-15	02:30:00	2	02:45:00	3	15	0:09:04	544	0:05:56	356	1	1	0
506K	2022-10-15	02:30:00	2	02:45:00	0	0	0:15:00	900	0:00:00	0	0	0	0
507K	2022-10-15	02:30:00	2	02:45:00	0	0	0:15:00	900	0:00:00	0	0	0	0
508K	2022-10-15	02:30:00	2	02:45:00	2	13	0:00:00	0	0:15:00	900	0	0	0
512K	2022-10-15	02:30:00	2	02:45:00	0	1	0:15:00	900	0:00:00	0	0	0	0
513K	2022-10-15	02:30:00	2	02:45:00	0	0	0:15:00	900	0:00:00	0	0	0	0
516K	2022-10-15	02:30:00	2	02:45:00	0	0	0:15:00	900	0:00:00	0	0	0	0
517K	2022-10-15	02:30:00	2	02:45:00	0	0	0:15:00	900	0:00:00	0	0	0	0
522K	2022-10-15	02:30:00	2	02:45:00	0	1	0:15:00	900	0:00:00	0	0	0	0
529K	2022-10-15	02:30:00	2	02:45:00	0	0	0:15:00	900	0:00:00	0	0	0	0
540K	2022-10-15	02:30:00	2	02:45:00	6	22	0:07:35	455	0:07:25	445	1	0	1
547K	2022-10-15	02:30:00	2	02:45:00	8	36	0:00:00	0	0:15:00	900	0	0	0
550K	2022-10-15	02:30:00	2	02:45:00	3	19	0:04:58	298	0:10:02	602	2	1	1
551K	2022-10-15	02:30:00	2	02:45:00	16	62	0:13:13	793	0:01:47	107	1	0	1
552K	2022-10-15	02:30:00	2	02:45:00	6	28	0:08:47	527	0:06:13	373	2	1	1
558K	2022-10-15	02:30:00	2	02:45:00	0	1	0:15:00	900	0:00:00	0	0	0	0
564K	2022-10-15	02:30:00	2	02:45:00	0	69	0:15:00	900	0:00:00	0	0	0	0
566K	2022-10-15	02:30:00	2	02:45:00	0	0	0:15:00	900	0:00:00	0	0	0	0
574K	2022-10-15	02:30:00	2	02:45:00	0	2	0:15:00	900	0:00:00	0	0	0	0
577K	2022-10-15	02:30:00	2	02:45:00	2	6	0:14:29	869	0:00:31	31	1	0	1
585K	2022-10-15	02:30:00	2	02:45:00	2	10	0:04:20	260	0:10:40	640	2	1	1
605K	2022-10-15	02:30:00	2	02:45:00	5	24	0:08:51	531	0:06:09	369	2	1	1
622K	2022-10-15	02:30:00	2	02:45:00	0	0	0:15:00	900	0:00:00	0	0	0	0
633K	2022-10-15	02:30:00	2	02:45:00	0	2	0:15:00	900	0:00:00	0	0	0	0
634K	2022-10-15	02:30:00	2	02:45:00	0	1	0:15:00	900	0:00:00	0	0	0	0
655K	2022-10-15	02:30:00	2	02:45:00	0	0	0:15:00	900	0:00:00	0	0	0	0
879K	2022-10-15	02:30:00	2	02:45:00	0	0	0:15:00	900	0:00:00	0	0	0	0
881K	2022-10-15	02:30:00	2	02:45:00	7	28	0:02:31	151	0:12:29	749	1	1	0
884K	2022-10-15	02:30:00	2	02:45:00	3	14	0:10:55	655	0:04:05	245	1	1	0
896K	2022-10-15	02:30:00	2	02:45:00	0	2	0:15:00	900	0:00:00	0	0	0	0
897K	2022-10-15	02:30:00	2	02:45:00	4	21	0:00:00	0	0:15:00	900	0	0	0
901K	2022-10-15	02:30:00	2	02:45:00	0	1	0:15:00	900	0:00:00	0	0	0	0
905K	2022-10-15	02:30:00	2	02:45:00	0	0	0:15:00	900	0:00:00	0	0	0	0
919K	2022-10-15	02:30:00	2	02:45:00	0	2	0:13:35	815	0:01:25	85	1	1	0
921K	2022-10-15	02:30:00	2	02:45:00	21	123	0:01:51	111	0:13:09	789	7	4	3
926K	2022-10-15	02:30:00	2	02:45:00	0	12	0:15:00	900	0:00:00	0	0	0	0
932K	2022-10-15	02:30:00	2	02:45:00	0	1	0:15:00	900	0:00:00	0	0	0	0
934K	2022-10-15	02:30:00	2	02:45:00	1	14	0:10:30	630	0:04:30	270	1	1	0
935K	2022-10-15	02:30:00	2	02:45:00	0	0	0:15:00	900	0:00:00	0	0	0	0
937K	2022-10-15	02:30:00	2	02:45:00	0	2	0:15:00	900	0:00:00	0	0	0	0
938K	2022-10-15	02:30:00	2	02:45:00	0	0	0:15:00	900	0:00:00	0	0	0	0
945K	2022-10-15	02:30:00	2	02:45:00	1	8	0:09:49	589	0:05:11	311	2	1	1
948K	2022-10-15	02:30:00	2	02:45:00	3	10	0:11:27	687	0:03:33	213	1	1	0
956K	2022-10-15	02:30:00	2	02:45:00	0	0	0:15:00	900	0:00:00	0	0	0	0
962K	2022-10-15	02:30:00	2	02:45:00	0	3	0:15:00	900	0:00:00	0	0	0	0
979K	2022-10-15	02:30:00	2	02:45:00	0	0	0:15:00	900	0:00:00	0	0	0	0
982K	2022-10-15	02:30:00	2	02:45:00	0	1	0:15:00	900	0:00:00	0	0	0	0
993K	2022-10-15	02:30:00	2	02:45:00	0	0	0:15:00	900	0:00:00	0	0	0	0
941K	2022-10-15	02:30:00	2	02:45:00	0	2	00:15:00	900	00:00:00	0	0	0	0
231K	2022-10-15	02:45:00	2	03:00:00	0	0	0:15:00	900	0:00:00	0	0	0	0
243K	2022-10-15	02:45:00	2	03:00:00	0	0	0:15:00	900	0:00:00	0	0	0	0
245K	2022-10-15	02:45:00	2	03:00:00	0	0	0:15:00	900	0:00:00	0	0	0	0
246K	2022-10-15	02:45:00	2	03:00:00	0	0	0:15:00	900	0:00:00	0	0	0	0
265K	2022-10-15	02:45:00	2	03:00:00	2	14	0:11:40	700	0:03:20	200	2	1	1
267K	2022-10-15	02:45:00	2	03:00:00	0	0	0:15:00	900	0:00:00	0	0	0	0
279K	2022-10-15	02:45:00	2	03:00:00	0	1	0:15:00	900	0:00:00	0	0	0	0
299K	2022-10-15	02:45:00	2	03:00:00	0	0	0:15:00	900	0:00:00	0	0	0	0
311K	2022-10-15	02:45:00	2	03:00:00	0	7	0:15:00	900	0:00:00	0	0	0	0
314K	2022-10-15	02:45:00	2	03:00:00	0	1	0:15:00	900	0:00:00	0	0	0	0
344K	2022-10-15	02:45:00	2	03:00:00	0	1	0:15:00	900	0:00:00	0	0	0	0
383K	2022-10-15	02:45:00	2	03:00:00	0	0	0:15:00	900	0:00:00	0	0	0	0
391K	2022-10-15	02:45:00	2	03:00:00	0	0	0:15:00	900	0:00:00	0	0	0	0
395K	2022-10-15	02:45:00	2	03:00:00	2	38	0:12:37	757	0:02:23	143	1	1	0
397K	2022-10-15	02:45:00	2	03:00:00	0	0	0:15:00	900	0:00:00	0	0	0	0
406K	2022-10-15	02:45:00	2	03:00:00	0	1	0:15:00	900	0:00:00	0	0	0	0
414K	2022-10-15	02:45:00	2	03:00:00	35	161	0:03:22	202	0:11:38	698	1	1	0
416K	2022-10-15	02:45:00	2	03:00:00	10	30	0:02:29	149	0:12:31	751	1	0	1
420K	2022-10-15	02:45:00	2	03:00:00	12	42	0:00:18	18	0:14:42	882	1	0	1
426K	2022-10-15	02:45:00	2	03:00:00	0	0	0:15:00	900	0:00:00	0	0	0	0
441K	2022-10-15	02:45:00	2	03:00:00	0	0	0:15:00	900	0:00:00	0	0	0	0
461K	2022-10-15	02:45:00	2	03:00:00	0	0	0:15:00	900	0:00:00	0	0	0	0
462K	2022-10-15	02:45:00	2	03:00:00	0	0	0:15:00	900	0:00:00	0	0	0	0
463K	2022-10-15	02:45:00	2	03:00:00	0	2	0:15:00	900	0:00:00	0	0	0	0
474K	2022-10-15	02:45:00	2	03:00:00	0	3	0:15:00	900	0:00:00	0	0	0	0
476K	2022-10-15	02:45:00	2	03:00:00	0	1	0:15:00	900	0:00:00	0	0	0	0
478K	2022-10-15	02:45:00	2	03:00:00	0	0	0:15:00	900	0:00:00	0	0	0	0
491K	2022-10-15	02:45:00	2	03:00:00	0	2	0:15:00	900	0:00:00	0	0	0	0
492K	2022-10-15	02:45:00	2	03:00:00	0	0	0:00:00	0	0:15:00	900	0	0	0
499K	2022-10-15	02:45:00	2	03:00:00	0	0	0:15:00	900	0:00:00	0	0	0	0
504K	2022-10-15	02:45:00	2	03:00:00	3	12	0:00:00	0	0:15:00	900	0	0	0
506K	2022-10-15	02:45:00	2	03:00:00	0	5	0:11:10	670	0:03:50	230	1	1	0
507K	2022-10-15	02:45:00	2	03:00:00	0	1	0:15:00	900	0:00:00	0	0	0	0
508K	2022-10-15	02:45:00	2	03:00:00	11	45	0:08:31	511	0:06:29	389	1	0	1
512K	2022-10-15	02:45:00	2	03:00:00	4	15	0:03:37	217	0:11:23	683	1	1	0
513K	2022-10-15	02:45:00	2	03:00:00	0	0	0:15:00	900	0:00:00	0	0	0	0
516K	2022-10-15	02:45:00	2	03:00:00	0	0	0:15:00	900	0:00:00	0	0	0	0
517K	2022-10-15	02:45:00	2	03:00:00	0	0	0:15:00	900	0:00:00	0	0	0	0
522K	2022-10-15	02:45:00	2	03:00:00	0	0	0:15:00	900	0:00:00	0	0	0	0
529K	2022-10-15	02:45:00	2	03:00:00	0	0	0:15:00	900	0:00:00	0	0	0	0
540K	2022-10-15	02:45:00	2	03:00:00	0	8	0:15:00	900	0:00:00	0	0	0	0
547K	2022-10-15	02:45:00	2	03:00:00	5	16	0:05:51	351	0:09:09	549	1	0	1
550K	2022-10-15	02:45:00	2	03:00:00	5	36	0:04:52	292	0:10:08	608	2	1	1
551K	2022-10-15	02:45:00	2	03:00:00	0	0	0:15:00	900	0:00:00	0	0	0	0
552K	2022-10-15	02:45:00	2	03:00:00	0	1	0:15:00	900	0:00:00	0	0	0	0
558K	2022-10-15	02:45:00	2	03:00:00	0	0	0:15:00	900	0:00:00	0	0	0	0
564K	2022-10-15	02:45:00	2	03:00:00	10	44	0:12:20	740	0:02:40	160	1	1	0
566K	2022-10-15	02:45:00	2	03:00:00	0	0	0:15:00	900	0:00:00	0	0	0	0
574K	2022-10-15	02:45:00	2	03:00:00	0	2	0:15:00	900	0:00:00	0	0	0	0
577K	2022-10-15	02:45:00	2	03:00:00	0	3	0:15:00	900	0:00:00	0	0	0	0
585K	2022-10-15	02:45:00	2	03:00:00	0	1	0:15:00	900	0:00:00	0	0	0	0
605K	2022-10-15	02:45:00	2	03:00:00	9	36	0:07:33	453	0:07:27	447	1	1	0
622K	2022-10-15	02:45:00	2	03:00:00	0	0	0:15:00	900	0:00:00	0	0	0	0
633K	2022-10-15	02:45:00	2	03:00:00	0	0	0:15:00	900	0:00:00	0	0	0	0
634K	2022-10-15	02:45:00	2	03:00:00	0	0	0:15:00	900	0:00:00	0	0	0	0
655K	2022-10-15	02:45:00	2	03:00:00	0	4	0:15:00	900	0:00:00	0	0	0	0
879K	2022-10-15	02:45:00	2	03:00:00	0	0	0:15:00	900	0:00:00	0	0	0	0
881K	2022-10-15	02:45:00	2	03:00:00	45	123	0:00:00	0	0:15:00	900	0	0	0
884K	2022-10-15	02:45:00	2	03:00:00	10	38	0:04:05	245	0:10:55	655	1	0	1
896K	2022-10-15	02:45:00	2	03:00:00	11	33	0:08:32	512	0:06:28	388	1	1	0
897K	2022-10-15	02:45:00	2	03:00:00	4	19	0:12:01	721	0:02:59	179	1	0	1
901K	2022-10-15	02:45:00	2	03:00:00	0	1	0:15:00	900	0:00:00	0	0	0	0
905K	2022-10-15	02:45:00	2	03:00:00	0	0	0:15:00	900	0:00:00	0	0	0	0
919K	2022-10-15	02:45:00	2	03:00:00	21	99	0:00:00	0	0:15:00	900	0	0	0
921K	2022-10-15	02:45:00	2	03:00:00	9	54	0:00:00	0	0:15:00	900	0	0	0
926K	2022-10-15	02:45:00	2	03:00:00	0	2	0:15:00	900	0:00:00	0	0	0	0
932K	2022-10-15	02:45:00	2	03:00:00	0	0	0:15:00	900	0:00:00	0	0	0	0
934K	2022-10-15	02:45:00	2	03:00:00	13	48	0:00:00	0	0:15:00	900	0	0	0
935K	2022-10-15	02:45:00	2	03:00:00	0	1	0:15:00	900	0:00:00	0	0	0	0
937K	2022-10-15	02:45:00	2	03:00:00	5	23	0:08:39	519	0:06:21	381	1	1	0
938K	2022-10-15	02:45:00	2	03:00:00	0	2	0:15:00	900	0:00:00	0	0	0	0
945K	2022-10-15	02:45:00	2	03:00:00	0	2	0:15:00	900	0:00:00	0	0	0	0
948K	2022-10-15	02:45:00	2	03:00:00	6	20	0:07:09	429	0:07:51	471	1	0	1
956K	2022-10-15	02:45:00	2	03:00:00	0	2	0:15:00	900	0:00:00	0	0	0	0
962K	2022-10-15	02:45:00	2	03:00:00	0	0	0:15:00	900	0:00:00	0	0	0	0
979K	2022-10-15	02:45:00	2	03:00:00	5	22	0:08:50	530	0:06:10	370	1	1	0
982K	2022-10-15	02:45:00	2	03:00:00	3	16	0:12:30	750	0:02:30	150	1	1	0
993K	2022-10-15	02:45:00	2	03:00:00	0	1	0:15:00	900	0:00:00	0	0	0	0
941K	2022-10-15	02:45:00	2	03:00:00	2	10	00:06:18	378	00:08:42	522	1	1	0
231K	2022-10-14	03:00:00	3	03:15:00	5	14	0:10:41	641	0:04:19	259	1	1	0
243K	2022-10-14	03:00:00	3	03:15:00	0	0	0:15:00	900	0:00:00	0	0	0	0
245K	2022-10-14	03:00:00	3	03:15:00	0	0	0:15:00	900	0:00:00	0	0	0	0
246K	2022-10-14	03:00:00	3	03:15:00	0	0	0:15:00	900	0:00:00	0	0	0	0
265K	2022-10-14	03:00:00	3	03:15:00	0	0	0:15:00	900	0:00:00	0	0	0	0
267K	2022-10-14	03:00:00	3	03:15:00	4	17	0:13:05	785	0:01:55	115	2	1	1
279K	2022-10-14	03:00:00	3	03:15:00	0	1	0:15:00	900	0:00:00	0	0	0	0
299K	2022-10-14	03:00:00	3	03:15:00	0	4	0:15:00	900	0:00:00	0	0	0	0
311K	2022-10-14	03:00:00	3	03:15:00	0	0	0:15:00	900	0:00:00	0	0	0	0
314K	2022-10-14	03:00:00	3	03:15:00	0	1	0:15:00	900	0:00:00	0	0	0	0
344K	2022-10-14	03:00:00	3	03:15:00	21	177	0:10:22	622	0:04:38	278	2	1	1
383K	2022-10-14	03:00:00	3	03:15:00	0	1	0:15:00	900	0:00:00	0	0	0	0
391K	2022-10-14	03:00:00	3	03:15:00	0	0	0:15:00	900	0:00:00	0	0	0	0
395K	2022-10-14	03:00:00	3	03:15:00	0	0	0:15:00	900	0:00:00	0	0	0	0
397K	2022-10-14	03:00:00	3	03:15:00	0	1	0:15:00	900	0:00:00	0	0	0	0
406K	2022-10-14	03:00:00	3	03:15:00	8	25	0:02:23	143	0:12:37	757	1	1	0
414K	2022-10-14	03:00:00	3	03:15:00	25	102	0:02:48	168	0:12:12	732	1	0	1
416K	2022-10-14	03:00:00	3	03:15:00	0	0	0:15:00	900	0:00:00	0	0	0	0
420K	2022-10-14	03:00:00	3	03:15:00	0	0	0:15:00	900	0:00:00	0	0	0	0
426K	2022-10-14	03:00:00	3	03:15:00	1	10	0:14:28	868	0:00:32	32	1	1	0
441K	2022-10-14	03:00:00	3	03:15:00	0	0	0:15:00	900	0:00:00	0	0	0	0
461K	2022-10-14	03:00:00	3	03:15:00	0	0	0:15:00	900	0:00:00	0	0	0	0
462K	2022-10-14	03:00:00	3	03:15:00	0	0	0:15:00	900	0:00:00	0	0	0	0
463K	2022-10-14	03:00:00	3	03:15:00	0	0	0:15:00	900	0:00:00	0	0	0	0
474K	2022-10-14	03:00:00	3	03:15:00	0	0	0:15:00	900	0:00:00	0	0	0	0
476K	2022-10-14	03:00:00	3	03:15:00	0	0	0:15:00	900	0:00:00	0	0	0	0
478K	2022-10-14	03:00:00	3	03:15:00	0	0	0:15:00	900	0:00:00	0	0	0	0
491K	2022-10-14	03:00:00	3	03:15:00	0	0	0:15:00	900	0:00:00	0	0	0	0
492K	2022-10-14	03:00:00	3	03:15:00	0	1	0:15:00	900	0:00:00	0	0	0	0
499K	2022-10-14	03:00:00	3	03:15:00	0	0	0:15:00	900	0:00:00	0	0	0	0
504K	2022-10-14	03:00:00	3	03:15:00	0	0	0:15:00	900	0:00:00	0	0	0	0
506K	2022-10-14	03:00:00	3	03:15:00	0	2	0:15:00	900	0:00:00	0	0	0	0
507K	2022-10-14	03:00:00	3	03:15:00	0	2	0:15:00	900	0:00:00	0	0	0	0
508K	2022-10-14	03:00:00	3	03:15:00	0	0	0:15:00	900	0:00:00	0	0	0	0
512K	2022-10-14	03:00:00	3	03:15:00	0	1	0:15:00	900	0:00:00	0	0	0	0
513K	2022-10-14	03:00:00	3	03:15:00	0	0	0:15:00	900	0:00:00	0	0	0	0
516K	2022-10-14	03:00:00	3	03:15:00	7	35	0:00:00	0	0:15:00	900	0	0	0
517K	2022-10-14	03:00:00	3	03:15:00	0	1	0:15:00	900	0:00:00	0	0	0	0
522K	2022-10-14	03:00:00	3	03:15:00	0	1	0:15:00	900	0:00:00	0	0	0	0
529K	2022-10-14	03:00:00	3	03:15:00	0	0	0:15:00	900	0:00:00	0	0	0	0
540K	2022-10-14	03:00:00	3	03:15:00	0	1	0:15:00	900	0:00:00	0	0	0	0
547K	2022-10-14	03:00:00	3	03:15:00	2	12	0:10:23	623	0:04:37	277	1	0	1
550K	2022-10-14	03:00:00	3	03:15:00	0	2	0:15:00	900	0:00:00	0	0	0	0
551K	2022-10-14	03:00:00	3	03:15:00	0	0	0:15:00	900	0:00:00	0	0	0	0
552K	2022-10-14	03:00:00	3	03:15:00	0	1	0:15:00	900	0:00:00	0	0	0	0
558K	2022-10-14	03:00:00	3	03:15:00	0	0	0:15:00	900	0:00:00	0	0	0	0
564K	2022-10-14	03:00:00	3	03:15:00	0	0	0:15:00	900	0:00:00	0	0	0	0
566K	2022-10-14	03:00:00	3	03:15:00	0	0	0:15:00	900	0:00:00	0	0	0	0
574K	2022-10-14	03:00:00	3	03:15:00	0	4	0:15:00	900	0:00:00	0	0	0	0
577K	2022-10-14	03:00:00	3	03:15:00	0	0	0:15:00	900	0:00:00	0	0	0	0
585K	2022-10-14	03:00:00	3	03:15:00	0	0	0:15:00	900	0:00:00	0	0	0	0
605K	2022-10-14	03:00:00	3	03:15:00	0	0	0:15:00	900	0:00:00	0	0	0	0
622K	2022-10-14	03:00:00	3	03:15:00	0	1	0:15:00	900	0:00:00	0	0	0	0
633K	2022-10-14	03:00:00	3	03:15:00	0	0	0:15:00	900	0:00:00	0	0	0	0
634K	2022-10-14	03:00:00	3	03:15:00	0	0	0:15:00	900	0:00:00	0	0	0	0
655K	2022-10-14	03:00:00	3	03:15:00	6	17	0:00:00	0	0:15:00	900	0	0	0
879K	2022-10-14	03:00:00	3	03:15:00	0	0	0:15:00	900	0:00:00	0	0	0	0
881K	2022-10-14	03:00:00	3	03:15:00	6	21	0:08:01	481	0:06:59	419	1	1	0
884K	2022-10-14	03:00:00	3	03:15:00	0	0	0:15:00	900	0:00:00	0	0	0	0
896K	2022-10-14	03:00:00	3	03:15:00	0	0	0:15:00	900	0:00:00	0	0	0	0
897K	2022-10-14	03:00:00	3	03:15:00	8	54	0:06:55	415	0:08:05	485	3	2	1
901K	2022-10-14	03:00:00	3	03:15:00	0	2	0:15:00	900	0:00:00	0	0	0	0
905K	2022-10-14	03:00:00	3	03:15:00	0	0	0:15:00	900	0:00:00	0	0	0	0
919K	2022-10-14	03:00:00	3	03:15:00	0	0	0:15:00	900	0:00:00	0	0	0	0
921K	2022-10-14	03:00:00	3	03:15:00	0	0	0:15:00	900	0:00:00	0	0	0	0
926K	2022-10-14	03:00:00	3	03:15:00	2	16	0:10:26	626	0:04:34	274	1	1	0
932K	2022-10-14	03:00:00	3	03:15:00	0	0	0:15:00	900	0:00:00	0	0	0	0
934K	2022-10-14	03:00:00	3	03:15:00	0	0	0:15:00	900	0:00:00	0	0	0	0
935K	2022-10-14	03:00:00	3	03:15:00	0	0	0:15:00	900	0:00:00	0	0	0	0
937K	2022-10-14	03:00:00	3	03:15:00	0	0	0:15:00	900	0:00:00	0	0	0	0
938K	2022-10-14	03:00:00	3	03:15:00	0	2	0:15:00	900	0:00:00	0	0	0	0
945K	2022-10-14	03:00:00	3	03:15:00	0	1	0:15:00	900	0:00:00	0	0	0	0
948K	2022-10-14	03:00:00	3	03:15:00	0	3	0:15:00	900	0:00:00	0	0	0	0
956K	2022-10-14	03:00:00	3	03:15:00	0	3	0:15:00	900	0:00:00	0	0	0	0
962K	2022-10-14	03:00:00	3	03:15:00	0	2	0:15:00	900	0:00:00	0	0	0	0
979K	2022-10-14	03:00:00	3	03:15:00	0	0	0:15:00	900	0:00:00	0	0	0	0
982K	2022-10-14	03:00:00	3	03:15:00	0	1	0:15:00	900	0:00:00	0	0	0	0
993K	2022-10-14	03:00:00	3	03:15:00	6	23	0:07:00	420	0:08:00	480	1	1	0
941K	2022-10-14	03:00:00	3	03:15:00	0	0	00:15:00	900	00:00:00	0	0	0	0
231K	2022-10-14	03:15:00	3	03:30:00	14	47	0:01:36	96	0:13:24	804	1	0	1
243K	2022-10-14	03:15:00	3	03:30:00	0	0	0:15:00	900	0:00:00	0	0	0	0
245K	2022-10-14	03:15:00	3	03:30:00	0	0	0:15:00	900	0:00:00	0	0	0	0
246K	2022-10-14	03:15:00	3	03:30:00	0	3	0:15:00	900	0:00:00	0	0	0	0
265K	2022-10-14	03:15:00	3	03:30:00	0	2	0:15:00	900	0:00:00	0	0	0	0
267K	2022-10-14	03:15:00	3	03:30:00	0	0	0:15:00	900	0:00:00	0	0	0	0
279K	2022-10-14	03:15:00	3	03:30:00	0	1	0:15:00	900	0:00:00	0	0	0	0
299K	2022-10-14	03:15:00	3	03:30:00	0	0	0:15:00	900	0:00:00	0	0	0	0
311K	2022-10-14	03:15:00	3	03:30:00	0	0	0:15:00	900	0:00:00	0	0	0	0
314K	2022-10-14	03:15:00	3	03:30:00	0	3	0:15:00	900	0:00:00	0	0	0	0
344K	2022-10-14	03:15:00	3	03:30:00	7	32	0:11:21	681	0:03:39	219	2	1	1
383K	2022-10-14	03:15:00	3	03:30:00	5	29	0:10:33	633	0:04:27	267	1	1	0
391K	2022-10-14	03:15:00	3	03:30:00	0	1	0:15:00	900	0:00:00	0	0	0	0
395K	2022-10-14	03:15:00	3	03:30:00	0	0	0:15:00	900	0:00:00	0	0	0	0
397K	2022-10-14	03:15:00	3	03:30:00	0	2	0:15:00	900	0:00:00	0	0	0	0
406K	2022-10-14	03:15:00	3	03:30:00	3	11	0:14:22	862	0:00:38	38	1	0	1
414K	2022-10-14	03:15:00	3	03:30:00	0	0	0:15:00	900	0:00:00	0	0	0	0
416K	2022-10-14	03:15:00	3	03:30:00	2	11	0:11:29	689	0:03:31	211	2	1	1
420K	2022-10-14	03:15:00	3	03:30:00	0	0	0:15:00	900	0:00:00	0	0	0	0
426K	2022-10-14	03:15:00	3	03:30:00	14	62	0:12:14	734	0:02:46	166	1	0	1
441K	2022-10-14	03:15:00	3	03:30:00	0	2	0:15:00	900	0:00:00	0	0	0	0
461K	2022-10-14	03:15:00	3	03:30:00	0	0	0:15:00	900	0:00:00	0	0	0	0
462K	2022-10-14	03:15:00	3	03:30:00	0	0	0:15:00	900	0:00:00	0	0	0	0
463K	2022-10-14	03:15:00	3	03:30:00	0	2	0:15:00	900	0:00:00	0	0	0	0
[truncated: 95,029 more rows]
